# Supplementary material for: Molecular mechanisms of bamboo-derived miRNA-mediated gene regulation and dietary adaptation in giant pandas
Source: BMC Genomics. 2025 Nov 19;26:1062. doi: 10.1186/s12864-025-12244-y (PMC12628529; doi:10.1186/s12864-025-12244-y)
Supplement: Supplementary file 4 — Supplementary Material 4. [file 12864_2025_12244_MOESM4_ESM.xlsx]

## Sheet: Table S1
Table S1. Small non-coding Rfam-based classification of small non-coding RNAs in bamboo-derived exosomal reads
Rfam_type	Number_of_total	%_of_total(%)	Number_of_unique	%_of_unique(%)
rRNA	19139	0.08	707	0.06
tRNA	1505	0.01	141	0.01
snRNA	9948	0.04	773	0.07
Cis-reg	11376	0.05	670	0.06
other_Rfam_RNA	20976	0.09	1214	0.11

## Sheet: Table S2
Table S2. Primer sequences used in the adaptor-tagging method
Name	Primer	Sequence
U6	Forward	5‘- CGCTTCGGCAGCACATATAC -3’
hbr-miR6173	F primer	5‘-TGCGCAGCCGTAAACGATGG-3’
ahy-miR159	F primer	5‘-TGCGCTTTGGATTGAAGGGA-3’
aau-miR162	F primer	5‘-TGCGCTCGATAAACCTCTGCA-3’
aly-miR159b-3p	F primer	5‘-TGCGCTTTGGATTGAAGGGAG-3’
peu-miR2916	F primer	5‘-TGCGCTGGGGACTCGAAGACGA-3’
bdi-miR159b-3p.1	F primer	5‘-TGCGCTTTGGATTGAAGGGAG-3’
cas-miR166c-3p	F primer	5‘-TGCGCTCGGACCAGGCTTCAT-3’
aau-miR396	F primer	5‘-TGCGCTTCCACAGCTTTCTTG-3’
bdi-miR162	F primer	5‘-TGCGCTCGATAAACCTCTGCA-3’
aof-miR166a	F primer	5‘-TGCGCTCTCGGACCAGGCTTC-3’
pab-miR166j	F primer	5‘-TGCGCCCGGACCAGGCTTCAT-3’
sly-miR5300	F primer	5‘-TGCGCTCCCCAGTCCAGGCAT-3’
bdi-miR319b-3p	F primer	5‘-TGCGCTTGGACTGAAGGGTGC-3’
ata-miR396a-5p	F primer	5‘-TGCGCTCCACAGGCTTTCTTG-3’
sly-miR1919a	F primer	5‘-TGCGCACGAGAGTCATCTGTG-3’
lja-miR168-3p	F primer	5‘-TGCGCTCCCGCCTTGCATCAA-3’
aly-miR159c-3p	F primer	5‘-TGCGCTTTGGATTGAAGGGAG-3’
aly-miR396b-5p	F primer	5‘-TGCGCTTCCACAGCTTTCTTG-3’
lja-miR166-3p	F primer	5‘-TGCGCATTTCGGACCAGGCTTCA-3’
aof-miR398	F primer	5‘-TGCGCTGTGTTCTCAGGTCGC-3’
pta-miR159c	F primer	5‘-TGCGCCTTGGATTGAAGGGAG-3’
fve-miR1511	F primer	5‘-TGCGCACCTAGCTCTGATACC-3’
aly-miR396a-3p	F primer	5‘-TGCGCGTTCAATAAAGCTGTG-3’
sly-miR395a	F primer	5‘-TGCGCCTGAAGTGTTTGGGGG-3’
Note: R primer provided by the kit.

## Sheet: Table S3
Table S3. Stem-loop RT-PCR primer sequences
Name	Primer	Sequence
U6	Forward	CGCTTCGGCAGCACATATAC
	Reverse	AAATATGGAACGCTTCACGA
ptc-miR6478	loop primer	GTCGTATCCAGTGCAGGGTCCGAGGTATTCGCACTGGATACGACCACCAACT
	F primer	TGCGCCCGACCTTAGCTCAG
aly-miR166a-5p	loop primer	GTCGTATCCAGTGCAGGGTCCGAGGTATTCGCACTGGATACGACCCTCGAGC
	F primer	TGCGCGGAATGTTGTCTGGCT
ahy-miR159	loop primer	GTCGTATCCAGTGCAGGGTCCGAGGTATTCGCACTGGATACGACTAGAGCTC
	F primer	TGCGCTTTGGATTGAAGGGAG
aly-miR159b-3p	loop primer	GTCGTATCCAGTGCAGGGTCCGAGGTATTCGCACTGGATACGACAAGAGCTC
	F primer	TGCGCTTTGGATTGAAGGGAG
aly-miR159c-3p	loop primer	GTCGTATCCAGTGCAGGGTCCGAGGTATTCGCACTGGATACGACAGGAGCTC
	F primer	TGCGCTTTGGATTGAAGGGAG

## Sheet: Table S4
Table S4. Bamboo shoot transcriptome annotation and expression summary
gene_id	FPKM	NR id	NR annotation	Swissprot id	Swissprot annotation	KEGG id	KO	KEGG gene name	KEGG description	Pathway	Pathway definition	KOG id	KOG defination	KOG code	KOG categories	KOG class	eggNOG abbreviationegg	NOG id	eggNOG description	GO annotation	Pfam IDs	Pfam Description
TRINITY_DN10000_c0_g1_i2	3.49919	gi|440577271|emb|CCI55279.1|	PH01B001G05.2 [Phyllostachys edulis]	--	--	--	--	--	--	--	--	--	--	--	--	--	--	--	--	--	--	--
TRINITY_DN10001_c0_g1_i1	3.54584	gi|721654796|ref|XP_003572193.2|	PREDICTED: BAG family molecular chaperone regulator 6 isoform X2 [Brachypodium distachyon]	--	--	--	--	--	--	--	--	--	--	--	--	--	S	ENOG410Z1AE	BAG domain	--	--	--
TRINITY_DN10002_c0_g1_i1	6.53884	--	--	--	--	--	--	--	--	--	--	--	--	--	--	--	--	--	--	--	--	--
TRINITY_DN10003_c0_g1_i2	4.2394	gi|281331786|emb|CBI71015.1|	putative sulfate/molybdate transporter, partial [Triticum aestivum]	Q9SL95.1	RecName: Full=Molybdate transporter 1; AltName: Full=Sulfate transporter like protein 5.2	--	--	--	--	--	--	--	--	--	--	--	P	ENOG410XTGP	molybdate ion transmembrane transporter activity	Cellular Component: mitochondrion (GO:0005739);|Cellular Component: vacuole (GO:0005773);|Molecular Function: molybdate ion transmembrane transporter activity (GO:0015098);|Biological Process: molybdate ion transport (GO:0015689);|Cellular Component: integral component of membrane (GO:0016021);|Cellular Component: mitochondrial membrane (GO:0031966);	--	--
TRINITY_DN10004_c0_g1_i1	28.2156	--	--	--	--	--	--	--	--	--	--	--	--	--	--	--	--	--	--	--	--	--
TRINITY_DN10007_c0_g1_i1	2.29116	gi|514793555|ref|XP_004972843.1|	PREDICTED: uncharacterized protein LOC101783679 [Setaria italica]	--	--	--	--	--	--	--	--	--	--	--	--	--	--	--	--	--	--	--
TRINITY_DN10008_c0_g1_i1	27.0733	--	--	--	--	--	--	--	--	--	--	--	--	--	--	--	--	--	--	--	--	--
TRINITY_DN10009_c0_g1_i1	3.01319	gi|38344578|emb|CAE05536.2|	OSJNBa0053B21.10 [Oryza sativa Japonica Group]	P0CT42.1	RecName: Full=Transposon Tf2-7 polyprotein; AltName: Full=Retrotransposable element Tf2 155 kDa protein	--	--	--	--	--	--	KOG0017	FOG: Transposon-encoded proteins with TYA, reverse transcriptase, integrase domains in various combinations	[R]	POORLY CHARACTERIZED	General function prediction only	L	COG2801	Retrotransposon protein	Molecular Function: DNA binding (GO:0003677);|Molecular Function: RNA binding (GO:0003723);|Molecular Function: DNA-directed DNA polymerase activity (GO:0003887);|Molecular Function: RNA-directed DNA polymerase activity (GO:0003964);|Molecular Function: aspartic-type endopeptidase activity (GO:0004190);|Molecular Function: endonuclease activity (GO:0004519);|Biological Process: DNA recombination …	--	--
TRINITY_DN1000_c0_g1_i1	7.68263	gi|721693109|ref|XP_010240179.1|	PREDICTED: vesicle-associated protein 1-2 isoform X1 [Brachypodium distachyon]	Q9SHC8.1	RecName: Full=Vesicle-associated protein 1-2; AltName: Full=Plant VAP homolog 12; Short=AtPVA12; AltName: Full=VAMP-associated protein 1-2; Contains: RecName: Full=Vesicle-associated protein 1-2, N-terminally processed	--	--	--	--	--	--	KOG0439	VAMP-associated protein involved in inositol metabolism	[U]	CELLULAR PROCESSES AND SIGNALING	Intracellular trafficking, secretion, and vesicular transport	U	ENOG410YMM9	MSP (Major sperm protein) domain	Cellular Component: nucleus (GO:0005634);|Cellular Component: endoplasmic reticulum (GO:0005783);|Cellular Component: endoplasmic reticulum membrane (GO:0005789);|Cellular Component: cytosol (GO:0005829);|Cellular Component: plasma membrane (GO:0005886);|Biological Process: protein targeting (GO:0006605);|Cellular Component: integral component of membrane (GO:0016021);	--	--
TRINITY_DN10011_c0_g1_i1	2.53453	gi|47496923|dbj|BAD19993.1|	pentatricopeptide (PPR) repeat-containing protein-like [Oryza sativa Japonica Group]	Q8L838.1	RecName: Full=Conserved oligomeric Golgi complex subunit 4; Short=COG complex subunit 4; AltName: Full=Component of oligomeric Golgi complex 4	osa:9267023	K20291	COG4, COD1	conserved oligomeric Golgi complex subunit 4	--	--	KOG0412	Golgi transport complex COD1 protein	[U]	CELLULAR PROCESSES AND SIGNALING	Intracellular trafficking, secretion, and vesicular transport	U	ENOG410XS60	component of oligomeric golgi complex 4	Cellular Component: Golgi membrane (GO:0000139);|Biological Process: retrograde transport, vesicle recycling within Golgi (GO:0000301);|Biological Process: retrograde vesicle-mediated transport, Golgi to ER (GO:0006890);|Biological Process: Golgi organization (GO:0007030);|Biological Process: protein transport (GO:0015031);|Cellular Component: Golgi transport complex (GO:0017119);|Biological Proc…	--	--
TRINITY_DN10011_c0_g2_i1	11.5006	gi|669028895|emb|CDM82864.1|	unnamed protein product [Triticum aestivum]	Q8L838.1	RecName: Full=Conserved oligomeric Golgi complex subunit 4; Short=COG complex subunit 4; AltName: Full=Component of oligomeric Golgi complex 4	bdi:100832161	K20291	COG4, COD1	conserved oligomeric Golgi complex subunit 4	--	--	KOG0412	Golgi transport complex COD1 protein	[U]	CELLULAR PROCESSES AND SIGNALING	Intracellular trafficking, secretion, and vesicular transport	U	ENOG410XS60	component of oligomeric golgi complex 4	Cellular Component: Golgi membrane (GO:0000139);|Biological Process: retrograde transport, vesicle recycling within Golgi (GO:0000301);|Biological Process: retrograde vesicle-mediated transport, Golgi to ER (GO:0006890);|Biological Process: Golgi organization (GO:0007030);|Biological Process: protein transport (GO:0015031);|Cellular Component: Golgi transport complex (GO:0017119);|Biological Proc…	--	--
TRINITY_DN10012_c0_g1_i1	9.44037	--	--	--	--	--	--	--	--	--	--	--	--	--	--	--	--	--	--	--	--	--
TRINITY_DN10013_c0_g1_i1	9.09189	--	--	--	--	--	--	--	--	--	--	--	--	--	--	--	--	--	--	--	--	--
TRINITY_DN10017_c0_g1_i1	5.31619	gi|473945344|gb|EMS50496.1|	Bifunctional dihydroflavonol 4-reductase/flavanone 4-reductase [Triticum urartu]	--	--	--	--	--	--	--	--	--	--	--	--	--	M	COG0451	Nad-dependent epimerase dehydratase	--	--	--
TRINITY_DN1001_c0_g1_i1	7.00438	gi|992168735|gb|EES06118.2|	hypothetical protein SORBI_004G006500 [Sorghum bicolor]	--	--	--	--	--	--	--	--	--	--	--	--	--	S	ENOG410Y9SH	Protein of unknown function (DUF793)	--	--	--
TRINITY_DN10020_c0_g1_i1	18.5087	--	--	--	--	--	--	--	--	--	--	--	--	--	--	--	--	--	--	--	--	--
TRINITY_DN10024_c0_g1_i1	10.5107	gi|944074108|gb|KQK09592.1|	hypothetical protein BRADI_2g48950 [Brachypodium distachyon]	--	--	--	--	--	--	--	--	KOG1609	Protein involved in mRNA turnover and stability	[A]	INFORMATION STORAGE AND PROCESSING	RNA processing and modification	O	COG5183	(Membrane-Associated Ring finger (C3HC4))	--	--	--
TRINITY_DN10027_c0_g1_i1	10.6378	gi|1002257905|ref|XP_015633273.1|	PREDICTED: uncharacterized protein LOC4331838 [Oryza sativa Japonica Group]	--	--	--	--	--	--	--	--	--	--	--	--	--	S	ENOG4111EXG	Plant protein of unknown function (DUF936)	--	--	--
TRINITY_DN10028_c0_g1_i1	3.63354	--	--	--	--	--	--	--	--	--	--	--	--	--	--	--	--	--	--	--	--	--
TRINITY_DN1002_c0_g1_i1	1.24082	gi|1002843629|ref|XP_015689246.1|	PREDICTED: kinesin-4-like [Oryza brachyantha]	B9FTR1.2	RecName: Full=Kinesin-like protein KIN-14M	obr:102711596	K10406	KIFC2_3	kinesin family member C2/C3	--	--	KOG0239	Kinesin (KAR3 subfamily)	[Z]	CELLULAR PROCESSES AND SIGNALING	Cytoskeleton	Z	COG5059	Kinesin family member	Molecular Function: microtubule motor activity (GO:0003777);|Molecular Function: ATP binding (GO:0005524);|Cellular Component: microtubule (GO:0005874);|Biological Process: microtubule-based movement (GO:0007018);|Molecular Function: microtubule binding (GO:0008017);	--	--
TRINITY_DN10030_c0_g1_i1	5.68041	--	--	--	--	--	--	--	--	--	--	--	--	--	--	--	--	--	--	--	--	--
TRINITY_DN10032_c0_g1_i1	9.71758	--	--	--	--	--	--	--	--	--	--	--	--	--	--	--	--	--	--	--	--	--
TRINITY_DN1003_c0_g1_i1	18.5413	gi|514719587|ref|XP_004954270.1|	PREDICTED: uncharacterized protein LOC101769526 [Setaria italica]	--	--	--	--	--	--	--	--	--	--	--	--	--	S	ENOG410Z19W	NA	--	--	--
TRINITY_DN10040_c0_g1_i1	6.40203	--	--	--	--	--	--	--	--	--	--	--	--	--	--	--	--	--	--	--	--	--
TRINITY_DN10041_c0_g1_i2	9.91699	--	--	--	--	--	--	--	--	--	--	--	--	--	--	--	--	--	--	--	--	--
TRINITY_DN10042_c0_g1_i1	4.03541	gi|125526564|gb|EAY74678.1|	hypothetical protein OsI_02573 [Oryza sativa Indica Group]	--	--	--	--	--	--	--	--	--	--	--	--	--	S	ENOG41104AA	NBS-LRR-like protein	--	--	--
TRINITY_DN10043_c0_g1_i1	1.80747	gi|357126888|ref|XP_003565119.1|	PREDICTED: tRNA uridine 5-carboxymethylaminomethyl modification enzyme MnmG [Brachypodium distachyon]	Q110Q9.1	RecName: Full=tRNA uridine 5-carboxymethylaminomethyl modification enzyme MnmG; AltName: Full=Glucose-inhibited division protein A	bdi:100821591	K03495	gidA, mnmG, MTO1	tRNA uridine 5-carboxymethylaminomethyl modification enzyme	--	--	KOG2311	NAD/FAD-utilizing protein possibly involved in translation	[J]	INFORMATION STORAGE AND PROCESSING	Translation, ribosomal structure and biogenesis	D	COG0445	NAD-binding protein involved in the addition of a carboxymethylaminomethyl (cmnm) group at the wobble position (U34) of certain tRNAs, forming tRNA-cmnm(5)s(2)U34 (By similarity)	Biological Process: tRNA wobble uridine modification (GO:0002098);|Cellular Component: cytoplasm (GO:0005737);|Molecular Function: flavin adenine dinucleotide binding (GO:0050660);	--	--
TRINITY_DN10043_c0_g2_i1	3.54789	--	--	--	--	--	--	--	--	--	--	--	--	--	--	--	--	--	--	--	--	--
TRINITY_DN10047_c0_g1_i1	26.6304	gi|1002293660|ref|XP_015651166.1|	PREDICTED: uncharacterized protein LOC107277584 [Oryza sativa Japonica Group]	--	--	--	--	--	--	--	--	--	--	--	--	--	S	ENOG41106TM	Protein of unknown function (DUF674)	--	--	--
TRINITY_DN10049_c0_g1_i1	7.17818	gi|514792684|ref|XP_004972631.1|	PREDICTED: pentatricopeptide repeat-containing protein At2g26790, mitochondrial-like [Setaria italica]	--	--	--	--	--	--	--	--	--	--	--	--	--	S	ENOG410Z7Z7	Pentatricopeptide repeat-containing protein	--	--	--
TRINITY_DN1004_c0_g1_i1	4.80752	--	--	--	--	--	--	--	--	--	--	--	--	--	--	--	--	--	--	--	--	--
TRINITY_DN10050_c0_g1_i1	8.51297	--	--	--	--	--	--	--	--	--	--	--	--	--	--	--	--	--	--	--	--	--
TRINITY_DN10051_c0_g1_i1	2.56898	gi|721614703|ref|XP_003563628.2|	PREDICTED: uncharacterized protein LOC100829886 [Brachypodium distachyon]	--	--	--	--	--	--	--	--	--	--	--	--	--	S	COG3533	Secreted protein	--	--	--
TRINITY_DN10056_c0_g1_i1	1.49144	--	--	--	--	--	--	--	--	--	--	--	--	--	--	--	--	--	--	--	--	--
TRINITY_DN10058_c0_g1_i1	7.11446	--	--	--	--	--	--	--	--	--	--	--	--	--	--	--	--	--	--	--	--	--
TRINITY_DN10059_c0_g1_i1	10.6532	--	--	--	--	--	--	--	--	--	--	--	--	--	--	--	--	--	--	--	--	--
TRINITY_DN1005_c0_g1_i1	18.5307	gi|326534340|dbj|BAJ89520.1|	predicted protein [Hordeum vulgare subsp. vulgare]	--	--	--	--	--	--	--	--	--	--	--	--	--	S	ENOG4111UCN	NA	--	--	--
TRINITY_DN10062_c0_g1_i2	8.52497	gi|218184636|gb|EEC67063.1|	hypothetical protein OsI_33820 [Oryza sativa Indica Group]	--	--	--	--	--	--	--	--	--	--	--	--	--	S	ENOG410XPM8	Protein of unknown function (DUF3522)	--	--	--
TRINITY_DN10066_c0_g1_i1	56.1452	gi|242049468|ref|XP_002462478.1|	hypothetical protein SORBIDRAFT_02g026370 [Sorghum bicolor]	Q54T60.1	RecName: Full=Transmembrane protein 50 homolog	--	--	--	--	--	--	KOG3393	Predicted membrane protein	[S]	POORLY CHARACTERIZED	Function unknown	S	ENOG410YCSG	transmembrane protein 50A	Cellular Component: integral component of membrane (GO:0016021);	--	--
TRINITY_DN1006_c0_g1_i1	2.33297	--	--	--	--	--	--	--	--	--	--	--	--	--	--	--	--	--	--	--	--	--
TRINITY_DN10070_c0_g1_i1	3.99237	gi|1002863135|ref|XP_015695059.1|	PREDICTED: uncharacterized protein LOC107304628 [Oryza brachyantha]	--	--	--	--	--	--	--	--	--	--	--	--	--	S	ENOG411075W	NA	--	--	--
TRINITY_DN10072_c0_g1_i1	9.465	gi|242086192|ref|XP_002443521.1|	hypothetical protein SORBIDRAFT_08g020890 [Sorghum bicolor]	--	--	--	--	--	--	--	--	KOG1611	Predicted short chain-type dehydrogenase	[R]	POORLY CHARACTERIZED	General function prediction only	S	ENOG4111VKY	Dehydrogenase	--	--	--
TRINITY_DN10072_c1_g1_i1	5.13138	gi|1002311037|ref|XP_015618874.1|	PREDICTED: C-factor [Oryza sativa Japonica Group]	P21158.1	RecName: Full=C-factor; AltName: Full=C signal	--	--	--	--	--	--	KOG1611	Predicted short chain-type dehydrogenase	[R]	POORLY CHARACTERIZED	General function prediction only	S	ENOG4111VKY	Dehydrogenase	Cellular Component: extracellular region (GO:0005576);|Biological Process: sporulation resulting in formation of a cellular spore (GO:0030435);	--	--
TRINITY_DN10077_c0_g1_i1	3.21804	gi|473888831|gb|EMS48410.1|	hypothetical protein TRIUR3_01309 [Triticum urartu]	--	--	--	--	--	--	--	--	--	--	--	--	--	--	--	--	--	--	--
TRINITY_DN1007_c0_g1_i1	6.0062	gi|514810075|ref|XP_004979851.1|	PREDICTED: ELKS/Rab6-interacting/CAST family member 1-like [Setaria italica]	--	--	--	--	--	--	--	--	--	--	--	--	--	S	ENOG41129BJ	NA	--	--	--
TRINITY_DN10083_c0_g1_i1	6.82383	gi|573917230|ref|XP_006646259.1|	PREDICTED: probable protein phosphatase 2C 50, partial [Oryza brachyantha]	Q6L5H6.1	RecName: Full=Probable protein phosphatase 2C 50; Short=OsPP2C50	obr:102715363	K14497	PP2C	protein phosphatase 2C	ko04075	Plant hormone signal transduction	KOG0698	Serine/threonine protein phosphatase	[T]	CELLULAR PROCESSES AND SIGNALING	Signal transduction mechanisms	T	COG0631	Phosphatase	Molecular Function: protein serine/threonine phosphatase activity (GO:0004722);|Molecular Function: metal ion binding (GO:0046872);	--	--
TRINITY_DN10084_c0_g1_i2	6.22214	gi|475482589|gb|EMT02991.1|	Tetratricopeptide repeat protein 7A [Aegilops tauschii]	Q8GZN1.1	RecName: Full=Protein NPG1; AltName: Full=NO POLLEN GERMINATION 1	--	--	--	--	--	--	KOG4162	Predicted calmodulin-binding protein	[T]	CELLULAR PROCESSES AND SIGNALING	Signal transduction mechanisms	S	ENOG410XQ09	Tetratricopeptide repeat	Molecular Function: calmodulin binding (GO:0005516);	--	--
TRINITY_DN10089_c0_g1_i1	4.44249	--	--	--	--	--	--	--	--	--	--	--	--	--	--	--	--	--	--	--	--	--
TRINITY_DN10093_c0_g1_i1	2.82664	--	--	--	--	--	--	--	--	--	--	--	--	--	--	--	--	--	--	--	--	--
TRINITY_DN10096_c0_g1_i1	6.35375	--	--	--	--	--	--	--	--	--	--	--	--	--	--	--	--	--	--	--	--	--
TRINITY_DN10098_c0_g1_i1	3.43531	gi|474192994|gb|EMS58204.1|	hypothetical protein TRIUR3_02266 [Triticum urartu]	--	--	--	--	--	--	--	--	--	--	--	--	--	K	ENOG410YEYG	Transcription factor	--	--	--
TRINITY_DN10104_c0_g1_i1	7.7646	gi|242093440|ref|XP_002437210.1|	hypothetical protein SORBIDRAFT_10g022920 [Sorghum bicolor]	A6QP05.1	RecName: Full=Dehydrogenase/reductase SDR family member 12; AltName: Full=Short-chain dehydrogenase/reductase family 40C member 1	sbi:SORBI_10g022920	K11168	DHRS12	dehydrogenase/reductase SDR family member 12	--	--	KOG1208	Dehydrogenases with different specificities (related to short-chain alcohol dehydrogenases)	[Q]	METABOLISM	Secondary metabolites biosynthesis, transport and catabolism	S	COG1028	Dehydrogenase reductase	Molecular Function: oxidoreductase activity (GO:0016491);	--	--
TRINITY_DN10108_c0_g1_i1	3.52114	gi|326501502|dbj|BAK02540.1|	predicted protein [Hordeum vulgare subsp. vulgare]	Q8L844.1	RecName: Full=Pentatricopeptide repeat-containing protein At5g42310, mitochondrial; Flags: Precursor	--	--	--	--	--	--	KOG4197	FOG: PPR repeat	[R]	POORLY CHARACTERIZED	General function prediction only	S	ENOG410Z7Z7	Pentatricopeptide repeat-containing protein	--	--	--
TRINITY_DN1010_c0_g1_i1	5.54587	--	--	--	--	--	--	--	--	--	--	--	--	--	--	--	--	--	--	--	--	--
TRINITY_DN10112_c0_g1_i1	5.26392	--	--	--	--	--	--	--	--	--	--	--	--	--	--	--	--	--	--	--	--	--
TRINITY_DN10112_c0_g2_i1	0.563663	--	--	--	--	--	--	--	--	--	--	--	--	--	--	--	--	--	--	--	--	--
TRINITY_DN10118_c0_g1_i1	8.0791	--	--	--	--	--	--	--	--	--	--	--	--	--	--	--	--	--	--	--	--	--
TRINITY_DN1011_c0_g1_i1	6.22595	--	--	--	--	--	--	--	--	--	--	--	--	--	--	--	--	--	--	--	--	--
TRINITY_DN10122_c0_g1_i1	5.72953	--	--	--	--	--	--	--	--	--	--	--	--	--	--	--	--	--	--	--	--	--
TRINITY_DN10129_c0_g1_i1	2.02572	--	--	--	--	--	--	--	--	--	--	--	--	--	--	--	--	--	--	--	--	--
TRINITY_DN1012_c0_g1_i1	3.90879	gi|721641683|ref|XP_010231896.1|	PREDICTED: uncharacterized protein LOC100821699 isoform X1 [Brachypodium distachyon]	--	--	--	--	--	--	--	--	--	--	--	--	--	S	ENOG41119S9	PHD-finger	--	--	--
TRINITY_DN10130_c0_g1_i1	18.2796	gi|224031275|gb|ACN34713.1|	unknown [Zea mays]	Q9FN67.1	RecName: Full=BTB/POZ domain-containing protein At5g41330	--	--	--	--	--	--	KOG2714	SETA binding protein SB1 and related proteins, contain BTB/POZ domain	[R]	POORLY CHARACTERIZED	General function prediction only	S	ENOG410XSWI	Potassium channel tetramerisation domain containing 3	Biological Process: protein ubiquitination (GO:0016567);|Biological Process: protein homooligomerization (GO:0051260);	--	--
TRINITY_DN10133_c0_g1_i1	3.2738	gi|222640668|gb|EEE68800.1|	hypothetical protein OsJ_27546 [Oryza sativa Japonica Group]	O81211.2	RecName: Full=Respiratory burst oxidase homolog protein E; AltName: Full=NADPH oxidase RBOHE; Short=AtRBOHE	--	--	--	--	--	--	KOG0039	Ferric reductase, NADH/NADPH oxidase and related proteins	[PQ]	METABOLISM|METABOLISM	Inorganic ion transport and metabolism |Secondary metabolites biosynthesis, transport and catabolism	U	ENOG410XNZY	NADPH Oxidase	Molecular Function: peroxidase activity (GO:0004601);|Molecular Function: calcium ion binding (GO:0005509);|Cellular Component: integral component of membrane (GO:0016021);|Molecular Function: oxidoreductase activity, acting on NAD(P)H, oxygen as acceptor (GO:0050664);	--	--
TRINITY_DN10135_c0_g1_i1	2.22752	--	--	--	--	--	--	--	--	--	--	--	--	--	--	--	--	--	--	--	--	--
TRINITY_DN10139_c0_g1_i1	5.6762	gi|960449837|ref|XP_014752527.1|	PREDICTED: uncharacterized protein LOC100843817 [Brachypodium distachyon]	--	--	--	--	--	--	--	--	--	--	--	--	--	--	--	--	--	--	--
TRINITY_DN10141_c0_g1_i1	8.27921	--	--	--	--	--	--	--	--	--	--	--	--	--	--	--	--	--	--	--	--	--
TRINITY_DN10142_c0_g1_i1	16.236	--	--	--	--	--	--	--	--	--	--	--	--	--	--	--	--	--	--	--	--	--
TRINITY_DN10144_c0_g1_i1	3.44782	--	--	--	--	--	--	--	--	--	--	--	--	--	--	--	--	--	--	--	--	--
TRINITY_DN10146_c0_g1_i1	8.35057	gi|835947907|ref|XP_012700148.1|	PREDICTED: protein FAR1-RELATED SEQUENCE 5-like [Setaria italica]	Q9SZL8.1	RecName: Full=Protein FAR1-RELATED SEQUENCE 5	--	--	--	--	--	--	--	--	--	--	--	S	ENOG410Y5S3	transposon protein	Cellular Component: nucleus (GO:0005634);|Biological Process: regulation of transcription, DNA-templated (GO:0006355);|Molecular Function: zinc ion binding (GO:0008270);	--	--
TRINITY_DN10149_c0_g1_i1	17.2903	--	--	--	--	--	--	--	--	--	--	--	--	--	--	--	--	--	--	--	--	--
TRINITY_DN1014_c0_g1_i1	4.92133	--	--	--	--	--	--	--	--	--	--	--	--	--	--	--	--	--	--	--	--	--
TRINITY_DN10150_c0_g1_i1	4.2983	gi|32483242|emb|CAE02543.1|	OSJNBb0069N01.1 [Oryza sativa Japonica Group]	--	--	--	--	--	--	--	--	--	--	--	--	--	L	COG2801	Retrotransposon protein	--	--	--
TRINITY_DN10152_c0_g1_i1	3.5712	--	--	--	--	--	--	--	--	--	--	--	--	--	--	--	--	--	--	--	--	--
TRINITY_DN10157_c0_g1_i1	11.4091	--	--	--	--	--	--	--	--	--	--	--	--	--	--	--	--	--	--	--	--	--
TRINITY_DN10158_c0_g1_i1	5.28747	gi|573959628|ref|XP_006662003.1|	PREDICTED: protein DOWNY MILDEW RESISTANCE 6-like [Oryza brachyantha]	Q8W2X5.1	RecName: Full=Flavanone 3-dioxygenase 2; AltName: Full=Flavanone 3-beta-hydroxylase 2; AltName: Full=Flavanone 3-hydroxylase 2; Short=OsF3H-2	--	--	--	--	--	--	KOG0143	Iron/ascorbate family oxidoreductases	[QR]	METABOLISM|POORLY CHARACTERIZED	Secondary metabolites biosynthesis, transport and catabolism |General function prediction only	S	COG3491	2OGFe(II) oxygenase	Biological Process: flavonoid biosynthetic process (GO:0009813);|Molecular Function: L-ascorbic acid binding (GO:0031418);|Molecular Function: naringenin 3-dioxygenase activity (GO:0045486);|Molecular Function: metal ion binding (GO:0046872);	--	--
TRINITY_DN10160_c0_g1_i2	8.43763	--	--	--	--	--	--	--	--	--	--	--	--	--	--	--	--	--	--	--	--	--
TRINITY_DN10161_c0_g1_i1	2.36743	gi|514726809|ref|XP_004956073.1|	PREDICTED: histone-lysine N-methyltransferase family member SUVH2-like [Setaria italica]	--	--	sita:101768195	K11420	EHMT	euchromatic histone-lysine N-methyltransferase	ko00310	Lysine degradation	--	--	--	--	--	S	COG2940	Histone-lysine N-methyltransferase	--	--	--
TRINITY_DN10163_c0_g1_i1	9.42771	gi|573940381|ref|XP_006652595.1|	PREDICTED: homeobox-leucine zipper protein HOX22-like [Oryza brachyantha]	Q01IK0.2	RecName: Full=Homeobox-leucine zipper protein HOX22; AltName: Full=HD-ZIP protein HOX22; AltName: Full=Homeodomain transcription factor HOX22; AltName: Full=OsHox22	--	--	--	--	--	--	KOG0483	Transcription factor HEX, contains HOX and HALZ domains	[K]	INFORMATION STORAGE AND PROCESSING	Transcription	K	ENOG410Z2UE	homeobox-leucine zipper protein	Molecular Function: DNA binding transcription factor activity (GO:0003700);|Cellular Component: nucleus (GO:0005634);|Biological Process: transcription, DNA-templated (GO:0006351);|Molecular Function: sequence-specific DNA binding (GO:0043565);	--	--
TRINITY_DN10163_c0_g2_i1	7.22855	gi|944233946|gb|KQK98308.1|	hypothetical protein SETIT_010550mg [Setaria italica]	Q01IK0.2	RecName: Full=Homeobox-leucine zipper protein HOX22; AltName: Full=HD-ZIP protein HOX22; AltName: Full=Homeodomain transcription factor HOX22; AltName: Full=OsHox22	--	--	--	--	--	--	KOG0483	Transcription factor HEX, contains HOX and HALZ domains	[K]	INFORMATION STORAGE AND PROCESSING	Transcription	K	ENOG410Z2UE	homeobox-leucine zipper protein	Molecular Function: DNA binding transcription factor activity (GO:0003700);|Cellular Component: nucleus (GO:0005634);|Biological Process: transcription, DNA-templated (GO:0006351);|Molecular Function: sequence-specific DNA binding (GO:0043565);	--	--
TRINITY_DN10163_c0_g3_i1	6.55361	gi|944233946|gb|KQK98308.1|	hypothetical protein SETIT_010550mg [Setaria italica]	Q01IK0.2	RecName: Full=Homeobox-leucine zipper protein HOX22; AltName: Full=HD-ZIP protein HOX22; AltName: Full=Homeodomain transcription factor HOX22; AltName: Full=OsHox22	--	--	--	--	--	--	--	--	--	--	--	K	ENOG410Z2UE	homeobox-leucine zipper protein	Molecular Function: DNA binding transcription factor activity (GO:0003700);|Cellular Component: nucleus (GO:0005634);|Biological Process: transcription, DNA-templated (GO:0006351);|Molecular Function: sequence-specific DNA binding (GO:0043565);	--	--
TRINITY_DN10165_c0_g1_i1	10.6055	gi|475611038|gb|EMT27950.1|	Cytochrome P450 71D7 [Aegilops tauschii]	O48923.1	RecName: Full=Cytochrome P450 71D10	--	--	--	--	--	--	KOG0156	Cytochrome P450 CYP2 subfamily	[Q]	METABOLISM	Secondary metabolites biosynthesis, transport and catabolism	Q	COG2124	Cytochrome p450	Molecular Function: iron ion binding (GO:0005506);|Cellular Component: membrane (GO:0016020);|Molecular Function: oxidoreductase activity, acting on paired donors, with incorporation or reduction of molecular oxygen, NAD(P)H as one donor, and incorporation of one atom of oxygen (GO:0016709);|Molecular Function: heme binding (GO:0020037);|Biological Process: secondary metabolite biosynthetic proce…	--	--
TRINITY_DN10166_c0_g1_i1	7.77831	--	--	--	--	--	--	--	--	--	--	--	--	--	--	--	--	--	--	--	--	--
TRINITY_DN10167_c0_g1_i1	2.98177	--	--	--	--	--	--	--	--	--	--	--	--	--	--	--	--	--	--	--	--	--
TRINITY_DN10170_c0_g1_i1	2.81257	--	--	--	--	--	--	--	--	--	--	--	--	--	--	--	--	--	--	--	--	--
TRINITY_DN10171_c0_g1_i1	4.88246	gi|1002300160|ref|XP_015613476.1|	PREDICTED: uncharacterized protein LOC9267334 [Oryza sativa Japonica Group]	--	--	--	--	--	--	--	--	--	--	--	--	--	S	ENOG4110486	Arabidopsis protein of unknown function	--	--	--
TRINITY_DN10173_c0_g1_i1	0.850453	gi|669029603|emb|CDM83864.1|	unnamed protein product [Triticum aestivum]	--	--	--	--	--	--	--	--	--	--	--	--	--	S	ENOG410Z1C7	NA	--	--	--
TRINITY_DN10174_c0_g1_i1	8.9202	--	--	--	--	--	--	--	--	--	--	--	--	--	--	--	--	--	--	--	--	--
TRINITY_DN10177_c0_g1_i1	3.51792	--	--	--	--	--	--	--	--	--	--	--	--	--	--	--	--	--	--	--	--	--
TRINITY_DN10178_c0_g1_i1	6.16116	gi|721688558|ref|XP_010239539.1|	PREDICTED: uncharacterized protein LOC104585207 [Brachypodium distachyon]	P10978.1	RecName: Full=Retrovirus-related Pol polyprotein from transposon TNT 1-94; Includes: RecName: Full=Protease; Includes: RecName: Full=Reverse transcriptase; Includes: RecName: Full=Endonuclease	--	--	--	--	--	--	KOG0017	FOG: Transposon-encoded proteins with TYA, reverse transcriptase, integrase domains in various combinations	[R]	POORLY CHARACTERIZED	General function prediction only	L	COG2801	Retrotransposon protein	Molecular Function: nucleic acid binding (GO:0003676);|Molecular Function: RNA-directed DNA polymerase activity (GO:0003964);|Molecular Function: aspartic-type endopeptidase activity (GO:0004190);|Molecular Function: endonuclease activity (GO:0004519);|Molecular Function: zinc ion binding (GO:0008270);|Biological Process: DNA integration (GO:0015074);	--	--
TRINITY_DN10179_c0_g1_i1	6.41153	--	--	--	--	--	--	--	--	--	--	--	--	--	--	--	--	--	--	--	--	--
TRINITY_DN10180_c0_g1_i1	4.47975	gi|242083336|ref|XP_002442093.1|	hypothetical protein SORBIDRAFT_08g011320 [Sorghum bicolor]	--	--	--	--	--	--	--	--	--	--	--	--	--	S	ENOG410YKVG	NA	--	--	--
TRINITY_DN10181_c0_g1_i1	8.97856	gi|242117496|dbj|BAH79979.1|	putative unclassified retrotransposon protein [Oryza sativa Indica Group]	--	--	--	--	--	--	--	--	--	--	--	--	--	S	ENOG410YTY7	Reverse transcriptase (RNA-dependent DNA polymerase)	--	--	--
TRINITY_DN10184_c0_g1_i1	3.14543	gi|669029331|emb|CDM83501.1|	unnamed protein product [Triticum aestivum]	--	--	--	--	--	--	--	--	--	--	--	--	--	S	ENOG410ZTC7	Domain of unknown function (DUF588)	--	--	--
TRINITY_DN10191_c0_g1_i2	3.14774	--	--	--	--	--	--	--	--	--	--	--	--	--	--	--	--	--	--	--	--	--
TRINITY_DN10193_c0_g1_i1	9.04499	--	--	--	--	--	--	--	--	--	--	--	--	--	--	--	--	--	--	--	--	--
TRINITY_DN10195_c0_g1_i1	5.67689	--	--	--	--	--	--	--	--	--	--	--	--	--	--	--	--	--	--	--	--	--
TRINITY_DN10199_c0_g1_i1	7.76219	--	--	--	--	--	--	--	--	--	--	--	--	--	--	--	--	--	--	--	--	--
TRINITY_DN101_c0_g1_i1	8.69031	--	--	--	--	--	--	--	--	--	--	--	--	--	--	--	--	--	--	--	--	--
TRINITY_DN10209_c0_g1_i1	1.30453	gi|743879483|ref|XP_010908415.1|	PREDICTED: monocopper oxidase-like protein SKU5 isoform X2 [Elaeis guineensis]	Q9SU40.1	RecName: Full=Monocopper oxidase-like protein SKU5; AltName: Full=Skewed roots; Flags: Precursor	--	--	--	--	--	--	KOG1263	Multicopper oxidases	[Q]	METABOLISM	Secondary metabolites biosynthesis, transport and catabolism	Q	COG2132	Multicopper oxidase	Molecular Function: copper ion binding (GO:0005507);|Cellular Component: cell wall (GO:0005618);|Cellular Component: vacuolar membrane (GO:0005774);|Cellular Component: plasma membrane (GO:0005886);|Cellular Component: plant-type cell wall (GO:0009505);|Cellular Component: plasmodesma (GO:0009506);|Biological Process: cell tip growth (GO:0009932);|Cellular Component: membrane (GO:0016020);|Molecu…	--	--
TRINITY_DN1020_c0_g1_i1	1.07474	gi|675177515|ref|XP_008897642.1|	hypothetical protein PPTG_05682 [Phytophthora parasitica INRA-310]	P51418.2	RecName: Full=60S ribosomal protein L18a-2	psoj:PHYSODRAFT_354168	K02882	RP-L18Ae, RPL18A	large subunit ribosomal protein L18Ae	ko03010	Ribosome	KOG0829	60S ribosomal protein L18A	[J]	INFORMATION STORAGE AND PROCESSING	Translation, ribosomal structure and biogenesis	J	COG2157	ribosomal protein	Molecular Function: mRNA binding (GO:0003729);|Molecular Function: structural constituent of ribosome (GO:0003735);|Cellular Component: nucleus (GO:0005634);|Cellular Component: vacuolar membrane (GO:0005774);|Cellular Component: cytosol (GO:0005829);|Cellular Component: plasma membrane (GO:0005886);|Biological Process: translation (GO:0006412);|Biological Process: embryo development ending in se…	--	--
TRINITY_DN10213_c0_g1_i1	9.95887	gi|357163429|ref|XP_003579728.1|	PREDICTED: serine decarboxylase 1 [Brachypodium distachyon]	Q6ESZ9.1	RecName: Full=Serine decarboxylase 1	bdi:100846361	K01590	hdc, HDC	histidine decarboxylase	ko00340	Histidine metabolism	KOG0629	Glutamate decarboxylase and related proteins	[E]	METABOLISM	Amino acid transport and metabolism	E	COG0076	decarboxylase	Molecular Function: carboxy-lyase activity (GO:0016831);|Biological Process: carboxylic acid metabolic process (GO:0019752);|Molecular Function: pyridoxal phosphate binding (GO:0030170);	--	--
TRINITY_DN10214_c0_g1_i2	4.09497	gi|514753698|ref|XP_004962857.1|	PREDICTED: mitochondrial substrate carrier family protein ucpB isoform X1 [Setaria italica]	--	--	--	--	--	--	--	--	--	--	--	--	--	O	ENOG410XRV1	UnCoupling Protein	--	--	--
TRINITY_DN1021_c0_g1_i1	5.73712	--	--	--	--	--	--	--	--	--	--	--	--	--	--	--	--	--	--	--	--	--
TRINITY_DN10221_c0_g1_i1	2.42276	--	--	--	--	--	--	--	--	--	--	--	--	--	--	--	--	--	--	--	--	--
TRINITY_DN10228_c0_g1_i2	8.42109	--	--	--	--	--	--	--	--	--	--	--	--	--	--	--	--	--	--	--	--	--
TRINITY_DN10231_c0_g1_i1	8.89922	--	--	--	--	--	--	--	--	--	--	--	--	--	--	--	--	--	--	--	--	--
TRINITY_DN10232_c0_g1_i1	1.66444	--	--	--	--	--	--	--	--	--	--	--	--	--	--	--	--	--	--	--	--	--
TRINITY_DN10233_c0_g1_i1	3.00201	gi|514762039|ref|XP_004964933.1|	PREDICTED: uncharacterized protein LOC101755132 isoform X1 [Setaria italica]	--	--	--	--	--	--	--	--	--	--	--	--	--	S	ENOG410YBXQ	Protein of unknown function (DUF1296)	--	--	--
TRINITY_DN10235_c0_g1_i1	9.01841	gi|514803263|ref|XP_004976520.1|	PREDICTED: transcription factor bHLH157-like [Setaria italica]	--	--	--	--	--	--	--	--	--	--	--	--	--	S	ENOG410YD0M	NA	--	--	--
TRINITY_DN10238_c0_g1_i1	6.27123	gi|326522020|dbj|BAK04138.1|	predicted protein [Hordeum vulgare subsp. vulgare]	Q9FL59.1	RecName: Full=FT-interacting protein 1	--	--	--	--	--	--	--	--	--	--	--	S	ENOG41105N2	Plant phosphoribosyltransferase C-terminal	Cellular Component: endoplasmic reticulum (GO:0005783);|Cellular Component: endoplasmic reticulum membrane (GO:0005789);|Molecular Function: protein transporter activity (GO:0008565);|Cellular Component: plasmodesma (GO:0009506);|Cellular Component: plasmodesmatal endoplasmic reticulum (GO:0009511);|Biological Process: flower development (GO:0009908);|Biological Process: positive regulation of fl…	--	--
TRINITY_DN10239_c0_g1_i1	8.90828	--	--	--	--	--	--	--	--	--	--	--	--	--	--	--	--	--	--	--	--	--
TRINITY_DN1023_c0_g1_i1	5.35796	gi|1002308149|ref|XP_015617470.1|	PREDICTED: E3 ubiquitin-protein ligase CHFR isoform X1 [Oryza sativa Japonica Group]	--	--	--	--	--	--	--	--	--	--	--	--	--	S	ENOG410XNR5	Zinc finger, C3HC4 type (RING finger)	--	--	--
TRINITY_DN10241_c0_g1_i1	3.14617	--	--	--	--	--	--	--	--	--	--	--	--	--	--	--	--	--	--	--	--	--
TRINITY_DN10244_c0_g1_i1	9.16806	--	--	--	--	--	--	--	--	--	--	--	--	--	--	--	--	--	--	--	--	--
TRINITY_DN10245_c0_g1_i1	6.04368	gi|514805380|ref|XP_004977551.1|	PREDICTED: uncharacterized protein LOC101773598 [Setaria italica]	--	--	--	--	--	--	--	--	--	--	--	--	--	S	ENOG410YIG5	NA	--	--	--
TRINITY_DN10246_c0_g1_i3	4.6598	gi|1002280561|ref|XP_015644583.1|	PREDICTED: CTL-like protein DDB_G0274487 [Oryza sativa Japonica Group]	--	--	--	--	--	--	--	--	--	--	--	--	--	S	ENOG410XS0P	Solute carrier family 44 member	--	--	--
TRINITY_DN10247_c0_g1_i1	23.0153	gi|573920994|ref|XP_006648092.1|	PREDICTED: glutathione reductase, cytosolic [Oryza brachyantha]	P48642.2	RecName: Full=Glutathione reductase, cytosolic; Short=GR; Short=GRase	obr:102712888	K00383	GSR, gor	glutathione reductase (NADPH)	ko00480	Glutathione metabolism	KOG0405	Pyridine nucleotide-disulphide oxidoreductase	[Q]	METABOLISM	Secondary metabolites biosynthesis, transport and catabolism	C	COG1249	dihydrolipoyl dehydrogenase	Biological Process: response to oxygen radical (GO:0000305);|Molecular Function: glutathione-disulfide reductase activity (GO:0004362);|Cellular Component: cytoplasm (GO:0005737);|Cellular Component: peroxisome (GO:0005777);|Biological Process: glutathione metabolic process (GO:0006749);|Molecular Function: electron transfer activity (GO:0009055);|Biological Process: cell redox homeostasis (GO:00…	--	--
TRINITY_DN10248_c0_g1_i1	6.03601	gi|1002260062|ref|XP_015634355.1|	PREDICTED: probable inactive receptor kinase RLK902 [Oryza sativa Japonica Group]	--	--	--	--	--	--	--	--	--	--	--	--	--	T	COG0515	Serine Threonine protein kinase	--	--	--
TRINITY_DN10249_c0_g1_i1	58.8415	--	--	--	--	--	--	--	--	--	--	--	--	--	--	--	--	--	--	--	--	--
TRINITY_DN10253_c0_g1_i1	5.39251	gi|573946619|ref|XP_006655642.1|	PREDICTED: RNA polymerase sigma factor sigE, chloroplastic/mitochondrial, partial [Oryza brachyantha]	Q9ZNX9.1	RecName: Full=RNA polymerase sigma factor sigE, chloroplastic/mitochondrial; Short=Sigma factor E; Short=Sigma-E; AltName: Full=RNA polymerase sigma factor sig5; Short=Atsig5; Short=Sigma factor 5; Flags: Precursor	obr:102701176	K03093	SIGMA70	RNA polymerase sigma factor	--	--	--	--	--	--	--	K	COG0568	Sigma factors are initiation factors that promote the attachment of RNA polymerase to specific initiation sites and are then released (By similarity)	Molecular Function: plastid sigma factor activity (GO:0001053);|Molecular Function: DNA binding (GO:0003677);|Molecular Function: DNA binding transcription factor activity (GO:0003700);|Cellular Component: mitochondrion (GO:0005739);|Biological Process: DNA-templated transcription, initiation (GO:0006352);|Cellular Component: chloroplast (GO:0009507);|Biological Process: embryo sac development (G…	--	--
TRINITY_DN10255_c0_g1_i1	3.37529	gi|62320725|dbj|BAD95392.1|	cysteine proteinase RD21A [Arabidopsis thaliana]	P43297.1	RecName: Full=Cysteine proteinase RD21A; AltName: Full=Protein RESPONSIVE TO DEHYDRATION 21; Short=RD21; Flags: Precursor	--	--	--	--	--	--	KOG4296	Epithelin/granulin	[T]	CELLULAR PROCESSES AND SIGNALING	Signal transduction mechanisms	O	COG4870	cathepsin	Cellular Component: P-body (GO:0000932);|Molecular Function: cysteine-type endopeptidase activity (GO:0004197);|Cellular Component: extracellular space (GO:0005615);|Cellular Component: lysosome (GO:0005764);|Cellular Component: vacuole (GO:0005773);|Cellular Component: Golgi apparatus (GO:0005794);|Biological Process: proteolysis (GO:0006508);|Molecular Function: peptidase activity (GO:0008233);…	--	--
TRINITY_DN10258_c0_g1_i1	2.77158	gi|670377333|ref|XP_008669736.1|	PREDICTED: uncharacterized protein LOC103646890 [Zea mays]	--	--	--	--	--	--	--	--	--	--	--	--	--	S	COG2304	von Willebrand factor, type A	--	--	--
TRINITY_DN10259_c0_g1_i1	6.68624	--	--	--	--	--	--	--	--	--	--	--	--	--	--	--	--	--	--	--	--	--
TRINITY_DN1025_c0_g1_i1	1.41801	gi|77553844|gb|ABA96640.1|	Transposable element protein, putative, Transposase_28 [Oryza sativa Japonica Group]	--	--	--	--	--	--	--	--	--	--	--	--	--	--	--	--	--	--	--
TRINITY_DN10260_c0_g1_i1	10.5414	gi|670426373|ref|XP_008653833.1|	PREDICTED: uncharacterized protein LOC103633960 [Zea mays]	--	--	--	--	--	--	--	--	--	--	--	--	--	S	ENOG410ZCHU	Retrotransposon gag protein	--	--	--
TRINITY_DN10262_c0_g1_i1	6.53221	gi|440577431|emb|CCI55453.1|	PH01B001E05.9 [Phyllostachys edulis]	--	--	--	--	--	--	--	--	--	--	--	--	--	--	--	--	--	--	--
TRINITY_DN10264_c0_g1_i2	7.62996	gi|218187226|gb|EEC69653.1|	hypothetical protein OsI_39063 [Oryza sativa Indica Group]	Q7ZVR1.2	RecName: Full=WD repeat-containing protein 75	osa:4352760	K14552	NAN1, UTP17, WDR75	NET1-associated nuclear protein 1 (U3 small nucleolar RNA-associated protein 17)	ko03008	Ribosome biogenesis in eukaryotes	KOG1963	WD40 repeat protein	[R]	POORLY CHARACTERIZED	General function prediction only	S	ENOG410YY9G	WD repeat domain 75	Cellular Component: nucleolus (GO:0005730);|Biological Process: transcription, DNA-templated (GO:0006351);|Biological Process: regulation of transcription, DNA-templated (GO:0006355);|Biological Process: rRNA processing (GO:0006364);	--	--
TRINITY_DN10267_c0_g1_i1	1.34091	--	--	--	--	--	--	--	--	--	--	--	--	--	--	--	--	--	--	--	--	--
TRINITY_DN10271_c0_g1_i1	4.56212	--	--	--	--	--	--	--	--	--	--	--	--	--	--	--	--	--	--	--	--	--
TRINITY_DN10275_c0_g1_i1	5.88824	--	--	--	--	--	--	--	--	--	--	--	--	--	--	--	--	--	--	--	--	--
TRINITY_DN10279_c0_g1_i1	3.61915	--	--	--	--	--	--	--	--	--	--	--	--	--	--	--	--	--	--	--	--	--
TRINITY_DN1027_c0_g1_i1	11.0046	--	--	--	--	--	--	--	--	--	--	--	--	--	--	--	--	--	--	--	--	--
TRINITY_DN10284_c0_g1_i1	4.22907	--	--	--	--	--	--	--	--	--	--	--	--	--	--	--	S	ENOG410ZEZZ	NA	--	--	--
TRINITY_DN10284_c0_g2_i1	1.62545	gi|573925957|ref|XP_006650516.1|	PREDICTED: uncharacterized protein LOC102720220 [Oryza brachyantha]	--	--	--	--	--	--	--	--	--	--	--	--	--	S	ENOG410ZEZZ	NA	--	--	--
TRINITY_DN10285_c0_g1_i1	7.57013	--	--	--	--	--	--	--	--	--	--	--	--	--	--	--	--	--	--	--	--	--
TRINITY_DN10286_c0_g1_i2	5.47764	gi|1002250374|ref|XP_015629393.1|	PREDICTED: uncharacterized protein LOC4332525 [Oryza sativa Japonica Group]	--	--	--	--	--	--	--	--	--	--	--	--	--	K	ENOG410YYXY	Transcription factor	--	--	--
TRINITY_DN1028_c0_g1_i1	2.78851	gi|1002278225|ref|XP_015643434.1|	PREDICTED: uncharacterized protein LOC4341594 isoform X2 [Oryza sativa Japonica Group]	Q9CA78.2	RecName: Full=Nuclear intron maturase 4, mitochondrial; Short=AtnMat4; AltName: Full=Nuclear intron maturase 2 b; Short=AtnMat2b; Flags: Precursor	--	--	--	--	--	--	KOG1075	FOG: Reverse transcriptase	[R]	POORLY CHARACTERIZED	General function prediction only	L	COG3344	RNA-directed DNA polymerase	Biological Process: Group II intron splicing (GO:0000373);|Molecular Function: DNA binding (GO:0003677);|Molecular Function: endonuclease activity (GO:0004519);|Cellular Component: mitochondrion (GO:0005739);|Biological Process: intron homing (GO:0006314);|Biological Process: mitochondrion organization (GO:0007005);|Cellular Component: chloroplast (GO:0009507);|Biological Process: seed germinatio…	--	--
TRINITY_DN10291_c0_g1_i1	14.2094	--	--	--	--	--	--	--	--	--	--	--	--	--	--	--	--	--	--	--	--	--
TRINITY_DN10291_c0_g2_i1	12.5593	--	--	--	--	--	--	--	--	--	--	--	--	--	--	--	--	--	--	--	--	--
TRINITY_DN10293_c0_g1_i1	4.33493	gi|475554325|gb|EMT12207.1|	hypothetical protein F775_06030 [Aegilops tauschii]	--	--	sita:101771815	K14544	UTP22, NOL6	U3 small nucleolar RNA-associated protein 22	ko03008	Ribosome biogenesis in eukaryotes	KOG2054	Nucleolar RNA-associated protein (NRAP)	[S]	POORLY CHARACTERIZED	Function unknown	S	ENOG410XPP9	Nucleolar protein	--	--	--
TRINITY_DN10294_c0_g1_i1	4.3373	gi|969999105|ref|XP_015080794.1|	PREDICTED: uncharacterized protein LOC107024343 [Solanum pennellii]	P10978.1	RecName: Full=Retrovirus-related Pol polyprotein from transposon TNT 1-94; Includes: RecName: Full=Protease; Includes: RecName: Full=Reverse transcriptase; Includes: RecName: Full=Endonuclease	--	--	--	--	--	--	KOG0017	FOG: Transposon-encoded proteins with TYA, reverse transcriptase, integrase domains in various combinations	[R]	POORLY CHARACTERIZED	General function prediction only	S	ENOG410XS4D	Retrotransposon protein	Molecular Function: nucleic acid binding (GO:0003676);|Molecular Function: RNA-directed DNA polymerase activity (GO:0003964);|Molecular Function: aspartic-type endopeptidase activity (GO:0004190);|Molecular Function: endonuclease activity (GO:0004519);|Molecular Function: zinc ion binding (GO:0008270);|Biological Process: DNA integration (GO:0015074);	--	--
TRINITY_DN10295_c0_g1_i1	16.7688	gi|326501416|dbj|BAK02497.1|	predicted protein [Hordeum vulgare subsp. vulgare]	--	--	--	--	--	--	--	--	--	--	--	--	--	S	ENOG410YJ90	Transferase family	--	--	--
TRINITY_DN10296_c0_g1_i1	14.3233	--	--	--	--	--	--	--	--	--	--	--	--	--	--	--	--	--	--	--	--	--
TRINITY_DN10301_c0_g1_i1	2.72565	gi|242060640|ref|XP_002451609.1|	hypothetical protein SORBIDRAFT_04g004550 [Sorghum bicolor]	E0ZS46.1	RecName: Full=Urease accessory protein F; Short=AtUREF	sbi:SORBI_04g004550	K03188	ureF	urease accessory protein	--	--	--	--	--	--	--	O	COG0830	Required for maturation of urease via the functional incorporation of the urease nickel metallocenter (By similarity)	Biological Process: nitrogen compound metabolic process (GO:0006807);|Molecular Function: nickel cation binding (GO:0016151);|Biological Process: positive regulation of catalytic activity (GO:0043085);	--	--
TRINITY_DN10301_c0_g2_i1	1321.1	--	--	--	--	--	--	--	--	--	--	--	--	--	--	--	--	--	--	--	--	--
TRINITY_DN10302_c0_g1_i1	8.58235	--	--	--	--	--	--	--	--	--	--	--	--	--	--	--	--	--	--	--	--	--
TRINITY_DN10303_c0_g1_i1	5.53156	--	--	--	--	--	--	--	--	--	--	--	--	--	--	--	--	--	--	--	--	--
TRINITY_DN10306_c0_g1_i1	39.7627	gi|514754041|ref|XP_004962942.1|	PREDICTED: glycine-rich RNA-binding protein 4, mitochondrial [Setaria italica]	Q9FNR1.1	RecName: Full=Glycine-rich RNA-binding protein 3, mitochondrial; Short=AtGR-RBP3; AltName: Full=AtRBG3; AltName: Full=Mitochondrial RNA-binding protein 2a; Short=At-mRBP2a; AltName: Full=Organelle RRM domain-containing protein 3; Flags: Precursor	sita:101773770	K12741	HNRNPA1_3	heterogeneous nuclear ribonucleoprotein A1/A3	ko03040	Spliceosome	KOG0118	FOG: RRM domain	[R]	POORLY CHARACTERIZED	General function prediction only	S	COG0724	Rna-binding protein	Molecular Function: single-stranded DNA binding (GO:0003697);|Molecular Function: RNA binding (GO:0003723);|Molecular Function: copper ion binding (GO:0005507);|Molecular Function: ATP binding (GO:0005524);|Cellular Component: mitochondrion (GO:0005739);|Biological Process: mRNA processing (GO:0006397);|Biological Process: response to cold (GO:0009409);|Biological Process: cytidine to uridine edi…	--	--
TRINITY_DN10306_c0_g2_i1	8.29632	gi|514754041|ref|XP_004962942.1|	PREDICTED: glycine-rich RNA-binding protein 4, mitochondrial [Setaria italica]	Q9FNR1.1	RecName: Full=Glycine-rich RNA-binding protein 3, mitochondrial; Short=AtGR-RBP3; AltName: Full=AtRBG3; AltName: Full=Mitochondrial RNA-binding protein 2a; Short=At-mRBP2a; AltName: Full=Organelle RRM domain-containing protein 3; Flags: Precursor	sita:101773770	K12741	HNRNPA1_3	heterogeneous nuclear ribonucleoprotein A1/A3	ko03040	Spliceosome	KOG0118	FOG: RRM domain	[R]	POORLY CHARACTERIZED	General function prediction only	S	COG0724	Rna-binding protein	Molecular Function: single-stranded DNA binding (GO:0003697);|Molecular Function: RNA binding (GO:0003723);|Molecular Function: copper ion binding (GO:0005507);|Molecular Function: ATP binding (GO:0005524);|Cellular Component: mitochondrion (GO:0005739);|Biological Process: mRNA processing (GO:0006397);|Biological Process: response to cold (GO:0009409);|Biological Process: cytidine to uridine edi…	--	--
TRINITY_DN10307_c0_g1_i1	4.90742	gi|573941084|ref|XP_006652937.1|	PREDICTED: G-type lectin S-receptor-like serine/threonine-protein kinase At1g34300 [Oryza brachyantha]	Q9FLV4.1	RecName: Full=G-type lectin S-receptor-like serine/threonine-protein kinase At5g24080; Flags: Precursor	--	--	--	--	--	--	--	--	--	--	--	T	COG0515	Serine Threonine protein kinase	--	--	--
TRINITY_DN10311_c0_g1_i1	4.31078	--	--	--	--	--	--	--	--	--	--	--	--	--	--	--	--	--	--	--	--	--
TRINITY_DN10312_c0_g1_i1	1.68852	gi|1002852074|ref|XP_006652080.2|	PREDICTED: G patch domain-containing protein 8 [Oryza brachyantha]	Q9UKJ3.2	RecName: Full=G patch domain-containing protein 8	--	--	--	--	--	--	KOG2184	Tuftelin-interacting protein TIP39, contains G-patch domain	[A]	INFORMATION STORAGE AND PROCESSING	RNA processing and modification	S	ENOG410XP4Y	be involved in pre-mRNA splicing (By similarity)	Molecular Function: RNA binding (GO:0003723);|Molecular Function: metal ion binding (GO:0046872);	--	--
TRINITY_DN10315_c0_g1_i1	7.34748	--	--	--	--	--	--	--	--	--	--	--	--	--	--	--	--	--	--	--	--	--
TRINITY_DN10318_c0_g1_i1	5.57795	gi|33113964|gb|AAP94586.1|	putative retrotransposon RIRE1 poly protein [Zea mays]	P10978.1	RecName: Full=Retrovirus-related Pol polyprotein from transposon TNT 1-94; Includes: RecName: Full=Protease; Includes: RecName: Full=Reverse transcriptase; Includes: RecName: Full=Endonuclease	--	--	--	--	--	--	KOG0017	FOG: Transposon-encoded proteins with TYA, reverse transcriptase, integrase domains in various combinations	[R]	POORLY CHARACTERIZED	General function prediction only	S	ENOG410XS4D	Retrotransposon protein	Molecular Function: nucleic acid binding (GO:0003676);|Molecular Function: RNA-directed DNA polymerase activity (GO:0003964);|Molecular Function: aspartic-type endopeptidase activity (GO:0004190);|Molecular Function: endonuclease activity (GO:0004519);|Molecular Function: zinc ion binding (GO:0008270);|Biological Process: DNA integration (GO:0015074);	--	--
TRINITY_DN10319_c0_g1_i1	4.03331	gi|514799203|ref|XP_004974539.1|	PREDICTED: senescence-specific cysteine protease SAG39-like [Setaria italica]	Q7XWK5.2	RecName: Full=Senescence-specific cysteine protease SAG39; AltName: Full=Cysteine proteinase SAG39; AltName: Full=Protein SENESCENCE-ASSOCIATED GENE 39; Flags: Precursor	--	--	--	--	--	--	KOG1543	Cysteine proteinase Cathepsin L	[O]	CELLULAR PROCESSES AND SIGNALING	Posttranslational modification, protein turnover, chaperones	O	COG4870	cathepsin	Molecular Function: cysteine-type endopeptidase activity (GO:0004197);|Cellular Component: extracellular space (GO:0005615);|Cellular Component: lysosome (GO:0005764);|Biological Process: aging (GO:0007568);|Biological Process: response to ethylene (GO:0009723);|Biological Process: response to abscisic acid (GO:0009737);|Biological Process: response to gibberellin (GO:0009739);|Biological Process…	--	--
TRINITY_DN1031_c0_g1_i1	3.90344	gi|992053233|gb|AMH40452.1|	chlorophyllide a oxygenase [Pseudosasa japonica]	Q8S7E1.1	RecName: Full=Chlorophyllide a oxygenase, chloroplastic; Short=Chlorophyll a oxygenase; AltName: Full=Chlorophyll b synthase; Flags: Precursor	osa:4349433	K13600	CAO	chlorophyllide a oxygenase	ko00860	Porphyrin and chlorophyll metabolism	--	--	--	--	--	P	COG4638	rieske 2fe-2S domain-containing protein	Molecular Function: iron ion binding (GO:0005506);|Cellular Component: chloroplast thylakoid membrane (GO:0009535);|Molecular Function: chlorophyllide a oxygenase [overall] activity (GO:0010277);|Biological Process: chlorophyll biosynthetic process (GO:0015995);|Molecular Function: oxidoreductase activity, acting on paired donors, with incorporation or reduction of molecular oxygen (GO:0016705);|…	--	--
TRINITY_DN10330_c0_g1_i1	3.80995	gi|1002234665|ref|XP_015621535.1|	PREDICTED: uncharacterized protein LOC4326181 [Oryza sativa Japonica Group]	--	--	--	--	--	--	--	--	--	--	--	--	--	S	ENOG41119S9	PHD-finger	--	--	--
TRINITY_DN10331_c0_g1_i1	5.15041	gi|57863898|gb|AAW56929.1|	unknown protein [Oryza sativa Japonica Group]	Q9M2N5.1	RecName: Full=Zinc finger BED domain-containing protein DAYSLEEPER; AltName: Full=Transposase-like protein DAYSLEEPER	--	--	--	--	--	--	KOG1121	Tam3-transposase (Ac family)	[L]	INFORMATION STORAGE AND PROCESSING	Replication, recombination and repair	S	ENOG410ZT99	Pfam:hATC	Molecular Function: RNA polymerase II regulatory region sequence-specific DNA binding (GO:0000977);|Molecular Function: DNA binding transcription factor activity (GO:0003700);|Cellular Component: nucleus (GO:0005634);|Cellular Component: cytosol (GO:0005829);|Biological Process: transcription, DNA-templated (GO:0006351);|Biological Process: regulation of transcription from RNA polymerase II promo…	--	--
TRINITY_DN10336_c0_g1_i1	19.1101	gi|944236310|gb|KQL00648.1|	hypothetical protein SETIT_013114mg [Setaria italica]	A8C754.1	RecName: Full=Thyroid adenoma-associated protein homolog	--	--	--	--	--	--	KOG1810	Cell cycle-associated protein	[D]	CELLULAR PROCESSES AND SIGNALING	Cell cycle control, cell division, chromosome partitioning	S	COG5543	thyroid adenoma associated	--	--	--
TRINITY_DN10336_c0_g2_i1	4.93286	gi|721656448|ref|XP_010234347.1|	PREDICTED: thyroid adenoma-associated protein homolog [Brachypodium distachyon]	--	--	--	--	--	--	--	--	KOG1810	Cell cycle-associated protein	[D]	CELLULAR PROCESSES AND SIGNALING	Cell cycle control, cell division, chromosome partitioning	S	COG5543	thyroid adenoma associated	--	--	--
TRINITY_DN10337_c0_g1_i1	10.5125	gi|937922313|dbj|BAS97230.1|	Os06g0275700, partial [Oryza sativa Japonica Group]	Q9CAA7.1	RecName: Full=Putative U-box domain-containing protein 42; AltName: Full=Plant U-box protein 42; AltName: Full=RING-type E3 ubiquitin transferase PUB42	--	--	--	--	--	--	KOG0167	FOG: Armadillo/beta-catenin-like repeats	[S]	POORLY CHARACTERIZED	Function unknown	S	ENOG410XRTN	U-box domain-containing protein	Molecular Function: ubiquitin-protein transferase activity (GO:0004842);	--	--
TRINITY_DN1033_c0_g1_i1	4.74581	gi|357158410|ref|XP_003578119.1|	PREDICTED: sugar transport protein 7 [Brachypodium distachyon]	O04249.1	RecName: Full=Sugar transport protein 7; AltName: Full=Hexose transporter 7	--	--	--	--	--	--	KOG0254	Predicted transporter (major facilitator superfamily)	[R]	POORLY CHARACTERIZED	General function prediction only	G	ENOG410XNQK	Transporter	Molecular Function: sugar:proton symporter activity (GO:0005351);|Molecular Function: glucose transmembrane transporter activity (GO:0005355);|Cellular Component: plasma membrane (GO:0005886);|Cellular Component: integral component of membrane (GO:0016021);|Biological Process: hexose transmembrane transport (GO:0035428);|Biological Process: glucose import (GO:0046323);	--	--
TRINITY_DN10340_c0_g1_i1	13.6794	gi|1002310827|ref|XP_015618774.1|	PREDICTED: protein LURP-one-related 8 [Oryza sativa Japonica Group]	Q9ZVI6.1	RecName: Full=Protein LURP-one-related 8	--	--	--	--	--	--	--	--	--	--	--	S	ENOG410YC6J	LURP-one-related	--	--	--
TRINITY_DN10345_c0_g1_i1	6.11155	gi|514822342|ref|XP_004985837.1|	PREDICTED: pentatricopeptide repeat-containing protein At1g62350 [Setaria italica]	Q1PFH7.1	RecName: Full=Pentatricopeptide repeat-containing protein At1g62350	--	--	--	--	--	--	--	--	--	--	--	S	ENOG410YBWY	Pentatricopeptide repeat-containing protein	--	--	--
TRINITY_DN10346_c0_g1_i1	1.70499	--	--	--	--	--	--	--	--	--	--	--	--	--	--	--	--	--	--	--	--	--
TRINITY_DN10346_c0_g2_i1	3.53635	--	--	--	--	--	--	--	--	--	--	--	--	--	--	--	--	--	--	--	--	--
TRINITY_DN10347_c0_g1_i1	5.59773	gi|960472355|ref|XP_014755321.1|	PREDICTED: ATP-dependent DNA helicase Q-like SIM isoform X2 [Brachypodium distachyon]	--	--	bdi:100821709	K10900	WRN, RECQL2	werner syndrome ATP-dependent helicase	--	--	--	--	--	--	--	L	COG0514	atp-dependent dna helicase	--	--	--
TRINITY_DN10348_c0_g1_i1	2.83981	gi|413945888|gb|AFW78537.1|	hypothetical protein ZEAMMB73_053127 [Zea mays]	--	--	--	--	--	--	--	--	--	--	--	--	--	D	COG1196	Required for chromosome condensation and partitioning (By similarity)	--	--	--
TRINITY_DN10348_c0_g2_i1	2.0479	gi|514748490|ref|XP_004961630.1|	PREDICTED: structural maintenance of chromosomes protein 4 [Setaria italica]	Q9FJL0.1	RecName: Full=Structural maintenance of chromosomes protein 4; Short=AtSMC4; Short=SMC protein 4; Short=SMC-4; AltName: Full=Chromosome-associated protein C; Short=AtCAP-C	sita:101764025	K06675	SMC4	structural maintenance of chromosome 4	ko04111	Cell cycle - yeast	KOG0996	Structural maintenance of chromosome protein 4 (chromosome condensation complex Condensin, subunit C)	[BD]	INFORMATION STORAGE AND PROCESSING|CELLULAR PROCESSES AND SIGNALING	Chromatin structure and dynamics |Cell cycle control, cell division, chromosome partitioning	D	COG1196	Required for chromosome condensation and partitioning (By similarity)	Biological Process: mitotic sister chromatid segregation (GO:0000070);|Molecular Function: ATP binding (GO:0005524);|Cellular Component: nucleus (GO:0005634);|Cellular Component: chromosome (GO:0005694);|Biological Process: mitotic chromosome condensation (GO:0007076);|Biological Process: embryo development ending in seed dormancy (GO:0009793);|Biological Process: cell division (GO:0051301);|Biol…	--	--
TRINITY_DN10349_c0_g1_i1	9.52463	gi|573955901|ref|XP_006660189.1|	PREDICTED: cytokinin dehydrogenase 11, partial [Oryza brachyantha]	Q6Z955.1	RecName: Full=Cytokinin dehydrogenase 11; AltName: Full=Cytokinin oxidase 11; Short=OsCKX11; Flags: Precursor	obr:102715878	K00279	CKX	cytokinin dehydrogenase	ko00908	Zeatin biosynthesis	KOG1231	Proteins containing the FAD binding domain	[C]	METABOLISM	Energy production and conversion	C	COG0277	FAD linked oxidase domain protein	Cellular Component: extracellular space (GO:0005615);|Biological Process: cytokinin metabolic process (GO:0009690);|Molecular Function: oxidoreductase activity, acting on CH-OH group of donors (GO:0016614);|Molecular Function: cytokinin dehydrogenase activity (GO:0019139);|Molecular Function: flavin adenine dinucleotide binding (GO:0050660);	--	--
TRINITY_DN1034_c0_g1_i1	8.94812	--	--	--	--	--	--	--	--	--	--	--	--	--	--	--	--	--	--	--	--	--
TRINITY_DN10354_c0_g1_i1	4.91714	gi|573911954|ref|XP_006643694.1|	PREDICTED: alpha-xylosidase 1 [Oryza brachyantha]	Q9S7Y7.1	RecName: Full=Alpha-xylosidase 1; Flags: Precursor	obr:102721487	K15925	XYL1	alpha-D-xyloside xylohydrolase	--	--	KOG1065	Maltase glucoamylase and related hydrolases, glycosyl hydrolase family 31	[G]	METABOLISM	Carbohydrate transport and metabolism	G	COG1501	hydrolase, family 31	Cellular Component: cell wall (GO:0005618);|Molecular Function: xylan 1,4-beta-xylosidase activity (GO:0009044);|Cellular Component: plant-type cell wall (GO:0009505);|Cellular Component: plasmodesma (GO:0009506);|Cellular Component: chloroplast (GO:0009507);|Biological Process: xyloglucan metabolic process (GO:0010411);|Molecular Function: carbohydrate binding (GO:0030246);|Biological Process: x…	--	--
TRINITY_DN10354_c0_g2_i1	0.835986	gi|242056577|ref|XP_002457434.1|	hypothetical protein SORBIDRAFT_03g007230 [Sorghum bicolor]	Q9S7Y7.1	RecName: Full=Alpha-xylosidase 1; Flags: Precursor	sbi:SORBI_03g007230	K15925	XYL1	alpha-D-xyloside xylohydrolase	--	--	KOG1065	Maltase glucoamylase and related hydrolases, glycosyl hydrolase family 31	[G]	METABOLISM	Carbohydrate transport and metabolism	G	COG1501	hydrolase, family 31	Cellular Component: cell wall (GO:0005618);|Molecular Function: xylan 1,4-beta-xylosidase activity (GO:0009044);|Cellular Component: plant-type cell wall (GO:0009505);|Cellular Component: plasmodesma (GO:0009506);|Cellular Component: chloroplast (GO:0009507);|Biological Process: xyloglucan metabolic process (GO:0010411);|Molecular Function: carbohydrate binding (GO:0030246);|Biological Process: x…	--	--
TRINITY_DN10355_c0_g1_i1	32.1866	--	--	--	--	--	--	--	--	--	--	--	--	--	--	--	--	--	--	--	--	--
TRINITY_DN10359_c0_g1_i1	10.5955	--	--	--	--	--	--	--	--	--	--	--	--	--	--	--	--	--	--	--	--	--
TRINITY_DN1035_c0_g1_i1	12.016	gi|1002295735|ref|XP_015611326.1|	PREDICTED: uncharacterized protein LOC9270238 [Oryza sativa Japonica Group]	--	--	--	--	--	--	--	--	--	--	--	--	--	S	ENOG4110681	NA	--	--	--
TRINITY_DN10360_c0_g1_i1	2.56547	--	--	--	--	--	--	--	--	--	--	--	--	--	--	--	--	--	--	--	--	--
TRINITY_DN10362_c0_g1_i1	7.49201	--	--	--	--	--	--	--	--	--	--	--	--	--	--	--	--	--	--	--	--	--
TRINITY_DN10363_c0_g1_i1	2.70994	--	--	--	--	--	--	--	--	--	--	--	--	--	--	--	--	--	--	--	--	--
TRINITY_DN10366_c0_g1_i2	4.93204	gi|573950798|ref|XP_006657688.1|	PREDICTED: DNA-directed RNA polymerase III subunit RPC8 [Oryza brachyantha]	Q9Y535.1	RecName: Full=DNA-directed RNA polymerase III subunit RPC8; Short=RNA polymerase III subunit C8; AltName: Full=DNA-directed RNA polymerase III subunit H; AltName: Full=RNA polymerase III subunit 22.9 kDa subunit; Short=RPC22.9	obr:102706113	K03022	RPC8, POLR3H	DNA-directed RNA polymerase III subunit RPC8	ko00230|ko00240|ko03020	Purine metabolism|Pyrimidine metabolism|RNA polymerase	KOG3297	DNA-directed RNA polymerase subunit E'	[K]	INFORMATION STORAGE AND PROCESSING	Transcription	K	COG1095	DNA-directed RNA Polymerase	Molecular Function: DNA binding (GO:0003677);|Molecular Function: DNA-directed 5'-3' RNA polymerase activity (GO:0003899);|Cellular Component: nucleoplasm (GO:0005654);|Cellular Component: DNA-directed RNA polymerase III complex (GO:0005666);|Cellular Component: centrosome (GO:0005813);|Cellular Component: cytosol (GO:0005829);|Biological Process: nucleobase-containing compound metabolic process …	--	--
TRINITY_DN10367_c0_g1_i1	9.82722	--	--	--	--	--	--	--	--	--	--	--	--	--	--	--	--	--	--	--	--	--
TRINITY_DN10368_c0_g1_i1	39.3201	gi|226528154|ref|NP_001140645.1|	uncharacterized protein LOC100272720 [Zea mays]	Q0IWL9.2	RecName: Full=Monothiol glutaredoxin-S11	--	--	--	--	--	--	KOG0911	Glutaredoxin-related protein	[O]	CELLULAR PROCESSES AND SIGNALING	Posttranslational modification, protein turnover, chaperones	O	COG0278	Glutaredoxin	Cellular Component: cytoplasm (GO:0005737);|Molecular Function: electron transfer activity (GO:0009055);|Molecular Function: protein disulfide oxidoreductase activity (GO:0015035);|Biological Process: cell redox homeostasis (GO:0045454);|Molecular Function: metal ion binding (GO:0046872);|Molecular Function: 2 iron, 2 sulfur cluster binding (GO:0051537);	--	--
TRINITY_DN1036_c0_g1_i1	11.3037	gi|1002871127|ref|XP_006661941.2|	PREDICTED: E3 ubiquitin-protein ligase BRE1-like 2 [Oryza brachyantha]	Q336R3.1	RecName: Full=E3 ubiquitin-protein ligase BRE1-like 2; AltName: Full=RING-type E3 ubiquitin transferase BRE1-like 2	obr:102721771	K10696	BRE1	E3 ubiquitin-protein ligase BRE1	--	--	KOG0978	E3 ubiquitin ligase involved in syntaxin degradation	[O]	CELLULAR PROCESSES AND SIGNALING	Posttranslational modification, protein turnover, chaperones	K	ENOG410Y5C6	e3 ubiquitin protein ligase	Molecular Function: ubiquitin-protein transferase activity (GO:0004842);|Cellular Component: nucleus (GO:0005634);|Biological Process: leaf morphogenesis (GO:0009965);|Biological Process: seed dormancy process (GO:0010162);|Biological Process: vegetative to reproductive phase transition of meristem (GO:0010228);|Biological Process: histone monoubiquitination (GO:0010390);|Biological Process: hist…	--	--
TRINITY_DN10371_c0_g1_i1	11.4382	--	--	--	--	--	--	--	--	--	--	--	--	--	--	--	--	--	--	--	--	--
TRINITY_DN10372_c0_g1_i2	1.93644	gi|573956586|ref|XP_006660522.1|	PREDICTED: protein TPX2 [Oryza brachyantha]	F4I2H7.1	RecName: Full=Protein TPX2; Short=AtTPX2; AltName: Full=Targeting protein for XKLP2	--	--	--	--	--	--	--	--	--	--	--	S	ENOG410YPGC	Targeting protein for Xklp2 (TPX2)	Biological Process: mitotic cell cycle (GO:0000278);|Cellular Component: nucleus (GO:0005634);|Cellular Component: nucleoplasm (GO:0005654);|Cellular Component: spindle (GO:0005819);|Cellular Component: microtubule (GO:0005874);|Molecular Function: microtubule binding (GO:0008017);|Cellular Component: phragmoplast (GO:0009524);|Cellular Component: chloroplast envelope (GO:0009941);|Biological Pro…	--	--
TRINITY_DN10375_c0_g1_i1	14.7871	gi|514808168|ref|XP_004978928.1|	PREDICTED: uncharacterized protein LOC101780233 [Setaria italica]	--	--	--	--	--	--	--	--	--	--	--	--	--	S	ENOG410YUPK	NA	--	--	--
TRINITY_DN10376_c0_g1_i1	5.31447	--	--	--	--	--	--	--	--	--	--	--	--	--	--	--	--	--	--	--	--	--
TRINITY_DN10377_c0_g1_i1	0.973547	gi|195609934|gb|ACG26797.1|	origin recognition complex subunit 5 [Zea mays]	Q10CI8.1	RecName: Full=Origin of replication complex subunit 1; Short=OsORC1	zma:542079	K02607	ORC5	origin recognition complex subunit 5	ko04113|ko04111|ko04110	Meiosis - yeast|Cell cycle - yeast|Cell cycle	KOG2543	Origin recognition complex, subunit 5	[L]	INFORMATION STORAGE AND PROCESSING	Replication, recombination and repair	L	ENOG410XSY0	origin recognition complex subunit	Molecular Function: DNA replication origin binding (GO:0003688);|Molecular Function: ATP binding (GO:0005524);|Cellular Component: nuclear origin of replication recognition complex (GO:0005664);|Biological Process: DNA replication initiation (GO:0006270);|Biological Process: response to sucrose (GO:0009744);	--	--
TRINITY_DN10379_c0_g1_i1	1.20706	gi|944061714|gb|KQJ97304.1|	hypothetical protein BRADI_3g30000 [Brachypodium distachyon]	--	--	bdi:100836572	K20310	TRAPPC13	trafficking protein particle complex subunit 13	--	--	--	--	--	--	--	S	ENOG410XSJK	chromosome 5 open reading frame 44	--	--	--
TRINITY_DN1037_c0_g1_i1	3.53931	gi|1002236245|ref|XP_015622318.1|	PREDICTED: uncharacterized protein LOC4325216 [Oryza sativa Japonica Group]	--	--	--	--	--	--	--	--	--	--	--	--	--	--	--	--	--	--	--
TRINITY_DN10381_c0_g1_i2	13.2416	gi|835996853|ref|XP_012702652.1|	PREDICTED: nucleolar protein 6 isoform X2 [Setaria italica]	B4K5S6.1	RecName: Full=Nucleolar protein 6; AltName: Full=Maternal transcript 89Ba	sita:101771815	K14544	UTP22, NOL6	U3 small nucleolar RNA-associated protein 22	ko03008	Ribosome biogenesis in eukaryotes	KOG2054	Nucleolar RNA-associated protein (NRAP)	[S]	POORLY CHARACTERIZED	Function unknown	S	ENOG410XPP9	Nucleolar protein	Cellular Component: condensed nuclear chromosome (GO:0000794);|Molecular Function: RNA binding (GO:0003723);|Cellular Component: nucleolus (GO:0005730);	--	--
TRINITY_DN10382_c0_g1_i1	6.04647	gi|125558740|gb|EAZ04276.1|	hypothetical protein OsI_26418 [Oryza sativa Indica Group]	Q9SRQ2.1	RecName: Full=(Z)-3-hexen-1-ol acetyltransferase	osa:4343545	K19861	BEBT, AMAT	benzyl alcohol O-benzoyltransferase	--	--	--	--	--	--	--	--	--	--	Molecular Function: acetyl CoA:(Z)-3-hexen-1-ol acetyltransferase activity (GO:0010327);|Biological Process: green leaf volatile biosynthetic process (GO:0010597);|Molecular Function: (Z)-3-hexen-1-ol acetyltransferase activity (GO:0102165);	--	--
TRINITY_DN10383_c0_g1_i1	6.25985	gi|475619295|gb|EMT30727.1|	Mannan endo-1,4-beta-mannosidase 1 [Aegilops tauschii]	Q0JKM9.2	RecName: Full=Mannan endo-1,4-beta-mannosidase 1; AltName: Full=Beta-mannanase 1; AltName: Full=Endo-beta-1,4-mannanase 1; AltName: Full=OsMAN1; Flags: Precursor	sita:101771899	K19355	MAN	mannan endo-1,4-beta-mannosidase	ko00051	Fructose and mannose metabolism	--	--	--	--	--	G	COG3934	Mannan endo-1,4-beta-mannosidase	Cellular Component: extracellular region (GO:0005576);|Molecular Function: mannan endo-1,4-beta-mannosidase activity (GO:0016985);|Biological Process: mannan catabolic process (GO:0046355);	--	--
TRINITY_DN10384_c0_g1_i1	5.96942	--	--	--	--	--	--	--	--	--	--	--	--	--	--	--	--	--	--	--	--	--
TRINITY_DN10385_c0_g1_i1	12.304	gi|944224063|gb|KQK88467.1|	hypothetical protein SETIT_036792mg [Setaria italica]	P81760.2	RecName: Full=Thylakoid lumenal 17.4 kDa protein, chloroplastic; AltName: Full=P17.4; Flags: Precursor	--	--	--	--	--	--	--	--	--	--	--	S	ENOG4111SC3	thylakoid lumenal 17.4 kDa protein	Cellular Component: chloroplast thylakoid lumen (GO:0009543);	--	--
TRINITY_DN10387_c0_g1_i3	15.7331	--	--	--	--	--	--	--	--	--	--	--	--	--	--	--	--	--	--	--	--	--
TRINITY_DN10390_c0_g1_i1	5.25573	gi|1002254509|ref|XP_015631516.1|	PREDICTED: uncharacterized protein LOC4331982 [Oryza sativa Japonica Group]	--	--	--	--	--	--	--	--	--	--	--	--	--	S	ENOG4111TH4	Urb2/Npa2 family	--	--	--
TRINITY_DN10392_c0_g1_i1	3.00607	--	--	--	--	--	--	--	--	--	--	--	--	--	--	--	--	--	--	--	--	--
TRINITY_DN10393_c0_g1_i1	3.83376	gi|944240416|gb|KQL04724.1|	hypothetical protein SETIT_004731mg [Setaria italica]	--	--	--	--	--	--	--	--	--	--	--	--	--	S	ENOG41107W8	NA	--	--	--
TRINITY_DN10393_c0_g2_i1	5.81431	--	--	--	--	--	--	--	--	--	--	--	--	--	--	--	--	--	--	--	--	--
TRINITY_DN10395_c0_g1_i1	3.00739	gi|955717813|ref|XP_012700803.2|	PREDICTED: LOW QUALITY PROTEIN: leucine-rich repeat extensin-like protein 7, partial [Setaria italica]	--	--	--	--	--	--	--	--	--	--	--	--	--	S	ENOG411056Q	NA	--	--	--
TRINITY_DN1039_c0_g1_i1	2.2237	--	--	--	--	--	--	--	--	--	--	--	--	--	--	--	--	--	--	--	--	--
TRINITY_DN10403_c0_g1_i1	7.25712	gi|218200560|gb|EEC82987.1|	hypothetical protein OsI_28022 [Oryza sativa Indica Group]	--	--	spen:107022968	K07466	RFA1, RPA1, rpa	replication factor A1	ko03430|ko03030|ko03460|ko03440|ko03420	Mismatch repair|DNA replication|Fanconi anemia pathway|Homologous recombination|Nucleotide excision repair	--	--	--	--	--	L	COG1599	DNA replication	--	--	--
TRINITY_DN10405_c0_g1_i1	2.98297	--	--	--	--	--	--	--	--	--	--	--	--	--	--	--	--	--	--	--	--	--
TRINITY_DN10406_c0_g1_i1	12.8315	--	--	--	--	--	--	--	--	--	--	--	--	--	--	--	--	--	--	--	--	--
TRINITY_DN10406_c1_g1_i1	3.24688	gi|1002241296|ref|XP_015624946.1|	PREDICTED: probable leucine-rich repeat receptor-like protein kinase At1g35710 [Oryza sativa Japonica Group]	--	--	--	--	--	--	--	--	--	--	--	--	--	S	COG4886	leucine Rich Repeat	--	--	--
TRINITY_DN10407_c0_g1_i2	1.86288	gi|514749069|ref|XP_004961770.1|	PREDICTED: dehydration-responsive element-binding protein 2D-like [Setaria italica]	O82132.1	RecName: Full=Dehydration-responsive element-binding protein 2A; Short=Protein DREB2A	--	--	--	--	--	--	--	--	--	--	--	K	ENOG41108HI	AP2	Molecular Function: DNA binding transcription factor activity (GO:0003700);|Cellular Component: nucleus (GO:0005634);|Biological Process: transcription, DNA-templated (GO:0006351);|Biological Process: response to heat (GO:0009408);|Biological Process: response to water deprivation (GO:0009414);|Biological Process: response to UV-B (GO:0010224);|Biological Process: heat acclimation (GO:0010286);|B…	--	--
TRINITY_DN10408_c0_g1_i1	23.7035	--	--	--	--	--	--	--	--	--	--	--	--	--	--	--	--	--	--	--	--	--
TRINITY_DN10409_c0_g1_i1	6.23238	gi|670410724|ref|XP_008646465.1|	PREDICTED: uncharacterized protein LOC103627938 [Zea mays]	--	--	--	--	--	--	--	--	--	--	--	--	--	S	ENOG410Y5S3	transposon protein	--	--	--
TRINITY_DN1040_c0_g1_i1	2.58723	gi|30102996|gb|AAP21409.1|	unknown protein [Oryza sativa Japonica Group]	--	--	--	--	--	--	--	--	--	--	--	--	--	S	ENOG41108T8	NA	--	--	--
TRINITY_DN10411_c0_g1_i1	2.53825	gi|30103001|gb|AAP21414.1|	putative polyprotein [Oryza sativa Japonica Group]	P92519.1	RecName: Full=Uncharacterized mitochondrial protein AtMg00810; AltName: Full=ORF240b	--	--	--	--	--	--	KOG0017	FOG: Transposon-encoded proteins with TYA, reverse transcriptase, integrase domains in various combinations	[R]	POORLY CHARACTERIZED	General function prediction only	S	ENOG410XS4D	Retrotransposon protein	Cellular Component: mitochondrion (GO:0005739);	--	--
TRINITY_DN10412_c0_g1_i1	4.0612	gi|475485006|gb|EMT03150.1|	Endoplasmin [Aegilops tauschii]	--	--	--	--	--	--	--	--	--	--	--	--	--	S	ENOG41107PK	NA	--	--	--
TRINITY_DN10413_c0_g1_i1	2.43221	--	--	--	--	--	--	--	--	--	--	--	--	--	--	--	--	--	--	--	--	--
TRINITY_DN10414_c0_g1_i1	5.09758	--	--	--	--	--	--	--	--	--	--	--	--	--	--	--	--	--	--	--	--	--
TRINITY_DN10414_c0_g2_i1	2.60518	--	--	--	--	--	--	--	--	--	--	--	--	--	--	--	--	--	--	--	--	--
TRINITY_DN10419_c0_g1_i1	22.4154	gi|573914115|ref|XP_006644731.1|	PREDICTED: calcyclin-binding protein-like [Oryza brachyantha]	Q6AYK6.1	RecName: Full=Calcyclin-binding protein; Short=CacyBP	obr:102699265	K04507	CACYBP, SIP	calcyclin binding protein	ko04310	Wnt signaling pathway	KOG3260	Calcyclin-binding protein CacyBP	[T]	CELLULAR PROCESSES AND SIGNALING	Signal transduction mechanisms	S	ENOG410XSB6	calcyclin binding protein	Cellular Component: nucleus (GO:0005634);|Cellular Component: nuclear envelope lumen (GO:0005641);|Cellular Component: nucleoplasm (GO:0005654);|Cellular Component: cytoplasm (GO:0005737);|Cellular Component: cytosol (GO:0005829);|Biological Process: heart development (GO:0007507);|Biological Process: aging (GO:0007568);|Cellular Component: SCF ubiquitin ligase complex (GO:0019005);|Molecular Fun…	--	--
TRINITY_DN1041_c0_g1_i1	1.91706	gi|1050585578|ref|XP_017614081.1|	PREDICTED: polyubiquitin 3-like [Gossypium arboreum]	P0C030.2	RecName: Full=Ubiquitin-NEDD8-like protein RUB1; Contains: RecName: Full=Ubiquitin; Contains: RecName: Full=NEDD8-like protein RUB1; AltName: Full=OsRUB1; AltName: Full=Ubiquitin-related protein 1; Flags: Precursor	tcc:TCM_032940	K12158	NEDD8	ubiquitin-like protein Nedd8	--	--	KOG0001	Ubiquitin and ubiquitin-like proteins	[OR]	CELLULAR PROCESSES AND SIGNALING|POORLY CHARACTERIZED	Posttranslational modification, protein turnover, chaperones |General function prediction only	O	COG5272	ubiquitin	Cellular Component: nucleus (GO:0005634);|Cellular Component: cytoplasm (GO:0005737);	--	--
TRINITY_DN10420_c0_g1_i1	7.6475	--	--	--	--	--	--	--	--	--	--	--	--	--	--	--	--	--	--	--	--	--
TRINITY_DN10421_c0_g1_i1	13.5754	--	--	--	--	--	--	--	--	--	--	--	--	--	--	--	--	--	--	--	--	--
TRINITY_DN10423_c0_g1_i1	2.85501	gi|359359228|gb|AEV41132.1|	hypothetical protein [Oryza officinalis]	--	--	--	--	--	--	--	--	--	--	--	--	--	S	ENOG410YN0V	expressed protein	--	--	--
TRINITY_DN10424_c0_g1_i1	7.9617	--	--	--	--	--	--	--	--	--	--	--	--	--	--	--	--	--	--	--	--	--
TRINITY_DN10430_c0_g1_i1	13.884	--	--	--	--	--	--	--	--	--	--	--	--	--	--	--	--	--	--	--	--	--
TRINITY_DN10431_c0_g1_i2	4.66482	gi|937933547|dbj|BAT08462.1|	Os09g0459450 [Oryza sativa Japonica Group]	Q67J19.1	RecName: Full=Probable BRI1 kinase inhibitor 1; AltName: Full=BRI1-KD interacting protein 119	--	--	--	--	--	--	--	--	--	--	--	T	ENOG410YVQJ	BRI1 kinase inhibitor	Biological Process: lipid metabolic process (GO:0006629);|Biological Process: brassinosteroid mediated signaling pathway (GO:0009742);	--	--
TRINITY_DN10436_c0_g1_i1	2.37964	--	--	--	--	--	--	--	--	--	--	--	--	--	--	--	--	--	--	--	--	--
TRINITY_DN10437_c0_g1_i1	3.07192	gi|357156927|ref|XP_003577623.1|	PREDICTED: diphthamide biosynthesis protein 2 [Brachypodium distachyon]	A4QN59.1	RecName: Full=2-(3-amino-3-carboxypropyl)histidine synthase subunit 2; AltName: Full=Diphthamide biosynthesis protein 2; AltName: Full=Diphtheria toxin resistance protein 2; AltName: Full=S-adenosyl-L-methionine:L-histidine 3-amino-3-carboxypropyltransferase 2	bdi:100837924	K17866	DPH2	diphthamide biosynthesis protein 2	--	--	KOG2648	Diphthamide biosynthesis protein	[J]	INFORMATION STORAGE AND PROCESSING	Translation, ribosomal structure and biogenesis	J	COG1736	diphthamide biosynthesis protein	Molecular Function: transferase activity (GO:0016740);|Biological Process: peptidyl-diphthamide biosynthetic process from peptidyl-histidine (GO:0017183);	--	--
TRINITY_DN10438_c0_g1_i1	2.96679	gi|440577384|emb|CCI55408.1|	PH01B015M02.9 [Phyllostachys edulis]	--	--	--	--	--	--	--	--	--	--	--	--	--	S	ENOG4111E7I	transposon protein	--	--	--
TRINITY_DN1043_c0_g1_i1	13.9674	--	--	--	--	--	--	--	--	--	--	--	--	--	--	--	--	--	--	--	--	--
TRINITY_DN10440_c0_g1_i1	1.31936	gi|514744281|ref|XP_004960594.1|	PREDICTED: formin-like protein 14 [Setaria italica]	Q0DLG0.1	RecName: Full=Formin-like protein 14; AltName: Full=OsFH14; Flags: Precursor	--	--	--	--	--	--	--	--	--	--	--	S	ENOG410XQR0	inverted formin, FH2 and WH2 domain containing	Cellular Component: integral component of membrane (GO:0016021);	--	--
TRINITY_DN10443_c0_g1_i2	1.41973	gi|440577288|emb|CCI55296.1|	PH01B001G05.19 [Phyllostachys edulis]	--	--	--	--	--	--	--	--	--	--	--	--	--	--	--	--	--	--	--
TRINITY_DN10445_c0_g1_i2	6.85772	--	--	--	--	--	--	--	--	--	--	--	--	--	--	--	--	--	--	--	--	--
TRINITY_DN10445_c0_g2_i1	11.3186	--	--	--	--	--	--	--	--	--	--	--	--	--	--	--	--	--	--	--	--	--
TRINITY_DN10447_c0_g1_i1	11.1751	--	--	--	--	--	--	--	--	--	--	--	--	--	--	--	--	--	--	--	--	--
TRINITY_DN10450_c0_g1_i1	5.6412	gi|218202311|gb|EEC84738.1|	hypothetical protein OsI_31727 [Oryza sativa Indica Group]	Q1HFZ0.2	RecName: Full=tRNA (cytosine(34)-C(5))-methyltransferase; AltName: Full=Myc-induced SUN domain-containing protein; Short=Misu; AltName: Full=NOL1/NOP2/Sun domain family member 2	osa:4347343	K15334	NCL1, TRM4	multisite-specific tRNA:(cytosine-C5)-methyltransferase	--	--	KOG2198	tRNA cytosine-5-methylases and related enzymes of the NOL1/NOP2/sun superfamily	[J]	INFORMATION STORAGE AND PROCESSING	Translation, ribosomal structure and biogenesis	J	COG0144	nOP2 Sun	Molecular Function: tRNA binding (GO:0000049);|Cellular Component: nucleus (GO:0005634);|Cellular Component: nucleolus (GO:0005730);|Cellular Component: cytoplasm (GO:0005737);|Cellular Component: spindle (GO:0005819);|Biological Process: spermatid development (GO:0007286);|Molecular Function: tRNA (cytosine-5-)-methyltransferase activity (GO:0016428);|Biological Process: tRNA methylation (GO:003…	--	--
TRINITY_DN10451_c0_g1_i1	7.41756	gi|514718991|ref|XP_004954130.1|	PREDICTED: 20 kDa chaperonin, chloroplastic-like [Setaria italica]	O65282.2	RecName: Full=20 kDa chaperonin, chloroplastic; AltName: Full=Chaperonin 10; Short=Ch-CPN10; Short=Cpn10; AltName: Full=Chaperonin 20; AltName: Full=Protein Cpn21; Flags: Precursor	sita:101782599	K04078	groES, HSPE1	chaperonin GroES	--	--	KOG1641	Mitochondrial chaperonin	[O]	CELLULAR PROCESSES AND SIGNALING	Posttranslational modification, protein turnover, chaperones	O	COG0234	Binds to cpn60 in the presence of Mg-ATP and suppresses the ATPase activity of the latter (By similarity)	Molecular Function: copper ion binding (GO:0005507);|Molecular Function: ATP binding (GO:0005524);|Cellular Component: mitochondrion (GO:0005739);|Cellular Component: mitochondrial matrix (GO:0005759);|Biological Process: response to unfolded protein (GO:0006986);|Biological Process: response to cold (GO:0009409);|Cellular Component: chloroplast (GO:0009507);|Cellular Component: chloroplast thyla…	--	--
TRINITY_DN10454_c0_g1_i1	0.7863	--	--	--	--	--	--	--	--	--	--	--	--	--	--	--	--	--	--	--	--	--
TRINITY_DN10456_c0_g1_i1	7.65427	gi|357134923|ref|XP_003569064.1|	PREDICTED: DEAD-box ATP-dependent RNA helicase 18 [Brachypodium distachyon]	Q761Z9.2	RecName: Full=DEAD-box ATP-dependent RNA helicase 18; AltName: Full=BRI1-KD-interacting protein 115; Short=BIP115	bdi:100839511	K14809	DDX55, SPB4	ATP-dependent RNA helicase DDX55/SPB4	--	--	KOG0345	ATP-dependent RNA helicase	[A]	INFORMATION STORAGE AND PROCESSING	RNA processing and modification	L	ENOG410XNT7	atp-dependent rna helicase	Molecular Function: RNA binding (GO:0003723);|Molecular Function: ATP-dependent RNA helicase activity (GO:0004004);|Molecular Function: ATP binding (GO:0005524);|Cellular Component: nucleolus (GO:0005730);|Cellular Component: cytoplasm (GO:0005737);|Biological Process: RNA secondary structure unwinding (GO:0010501);	--	--
TRINITY_DN10458_c0_g1_i1	39.9992	--	--	--	--	--	--	--	--	--	--	--	--	--	--	--	--	--	--	--	--	--
TRINITY_DN10459_c0_g1_i1	14.0161	--	--	--	--	--	--	--	--	--	--	--	--	--	--	--	--	--	--	--	--	--
TRINITY_DN10460_c0_g1_i1	5.33944	--	--	--	--	--	--	--	--	--	--	--	--	--	--	--	--	--	--	--	--	--
TRINITY_DN10464_c0_g1_i1	10.7988	--	--	--	--	--	--	--	--	--	--	--	--	--	--	--	--	--	--	--	--	--
TRINITY_DN10467_c0_g1_i1	8.69944	--	--	--	--	--	--	--	--	--	--	--	--	--	--	--	--	--	--	--	--	--
TRINITY_DN10468_c0_g1_i1	2.3294	--	--	--	--	--	--	--	--	--	--	--	--	--	--	--	--	--	--	--	--	--
TRINITY_DN10469_c0_g1_i1	8.31029	gi|992277387|gb|KXG35824.1|	hypothetical protein SORBI_002G234600 [Sorghum bicolor]	Q9LME6.1	RecName: Full=Methyl-CpG-binding domain-containing protein 8; Short=AtMBD8; Short=MBD08; AltName: Full=Methyl-CpG-binding protein MBD8	--	--	--	--	--	--	--	--	--	--	--	S	ENOG410XW64	binding domain) protein	Cellular Component: nucleus (GO:0005634);|Biological Process: transcription, DNA-templated (GO:0006351);|Biological Process: regulation of transcription, DNA-templated (GO:0006355);|Molecular Function: methyl-CpG binding (GO:0008327);	--	--
TRINITY_DN1046_c0_g1_i1	4.34808	gi|944054768|gb|KQJ90406.1|	hypothetical protein BRADI_4g31330 [Brachypodium distachyon]	Q69P80.1	RecName: Full=Copper transporter 5.1; Short=OsCOPT5.1	--	--	--	--	--	--	KOG3386	Copper transporter	[P]	METABOLISM	Inorganic ion transport and metabolism	P	ENOG4111I8D	Solute carrier family 31 copper transporters member	Molecular Function: copper ion transmembrane transporter activity (GO:0005375);|Cellular Component: integral component of membrane (GO:0016021);	--	--
TRINITY_DN10471_c0_g1_i1	4.01499	gi|992160971|gb|KXG23764.1|	hypothetical protein SORBI_008G137100 [Sorghum bicolor]	--	--	--	--	--	--	--	--	--	--	--	--	--	--	--	--	--	--	--
TRINITY_DN10473_c0_g1_i1	2.41333	--	--	--	--	--	--	--	--	--	--	--	--	--	--	--	--	--	--	--	--	--
TRINITY_DN10474_c0_g1_i1	4.37551	--	--	--	--	--	--	--	--	--	--	--	--	--	--	--	--	--	--	--	--	--
TRINITY_DN10477_c0_g1_i1	10.0652	--	--	--	--	--	--	--	--	--	--	--	--	--	--	--	--	--	--	--	--	--
TRINITY_DN1047_c0_g1_i1	6.70299	--	--	--	--	--	--	--	--	--	--	--	--	--	--	--	--	--	--	--	--	--
TRINITY_DN10482_c0_g1_i1	4.6256	gi|242072906|ref|XP_002446389.1|	hypothetical protein SORBIDRAFT_06g015130 [Sorghum bicolor]	Q9FVR6.1	RecName: Full=Uncharacterized protein At1g32220, chloroplastic; Flags: Precursor	--	--	--	--	--	--	KOG4288	Predicted oxidoreductase	[R]	POORLY CHARACTERIZED	General function prediction only	GM	COG0702	epimerase dehydratase	Molecular Function: NADH dehydrogenase activity (GO:0003954);|Biological Process: response to oxidative stress (GO:0006979);|Cellular Component: chloroplast (GO:0009507);|Cellular Component: thylakoid (GO:0009579);|Cellular Component: plastoglobule (GO:0010287);|Biological Process: ubiquinone-6 biosynthetic process (GO:1901006);	--	--
TRINITY_DN10482_c0_g2_i1	12.4933	gi|573941945|ref|XP_006653360.1|	PREDICTED: uncharacterized protein At1g32220, chloroplastic, partial [Oryza brachyantha]	Q9FVR6.1	RecName: Full=Uncharacterized protein At1g32220, chloroplastic; Flags: Precursor	--	--	--	--	--	--	KOG4288	Predicted oxidoreductase	[R]	POORLY CHARACTERIZED	General function prediction only	GM	COG0702	epimerase dehydratase	Molecular Function: NADH dehydrogenase activity (GO:0003954);|Biological Process: response to oxidative stress (GO:0006979);|Cellular Component: chloroplast (GO:0009507);|Cellular Component: thylakoid (GO:0009579);|Cellular Component: plastoglobule (GO:0010287);|Biological Process: ubiquinone-6 biosynthetic process (GO:1901006);	--	--
TRINITY_DN10484_c0_g1_i1	2.86681	gi|42407842|dbj|BAD08985.1|	putative NBS-LRR resistance protein RGH1 [Oryza sativa Japonica Group]	Q7XA40.2	RecName: Full=Putative disease resistance protein RGA3; AltName: Full=Blight resistance protein B149; AltName: Full=RGA1-blb	--	--	--	--	--	--	KOG4658	Apoptotic ATPase	[T]	CELLULAR PROCESSES AND SIGNALING	Signal transduction mechanisms	S	COG4886	leucine Rich Repeat	Molecular Function: ATP binding (GO:0005524);|Biological Process: defense response (GO:0006952);|Molecular Function: ADP binding (GO:0043531);	--	--
TRINITY_DN10486_c0_g1_i1	4.24258	gi|695052116|ref|XP_009414106.1|	PREDICTED: solute carrier family 25 member 44 [Musa acuminata subsp. malaccensis]	--	--	mus:103995278	K15121	SLC25A44	solute carrier family 25, member 44	--	--	KOG0765	Predicted mitochondrial carrier protein	[C]	METABOLISM	Energy production and conversion	S	ENOG410XTGQ	Solute carrier family 25 member	--	--	--
TRINITY_DN10486_c0_g2_i1	13.1195	gi|944054805|gb|KQJ90443.1|	hypothetical protein BRADI_4g31560 [Brachypodium distachyon]	--	--	bdi:100846534	K15121	SLC25A44	solute carrier family 25, member 44	--	--	KOG0765	Predicted mitochondrial carrier protein	[C]	METABOLISM	Energy production and conversion	S	ENOG410XTGQ	Solute carrier family 25 member	--	--	--
TRINITY_DN10487_c0_g1_i1	2.75471	gi|357159131|ref|XP_003578349.1|	PREDICTED: NAC domain-containing protein 17-like [Brachypodium distachyon]	--	--	--	--	--	--	--	--	--	--	--	--	--	S	ENOG410Y9FR	NAC domain containing protein	--	--	--
TRINITY_DN10494_c0_g1_i2	3.64015	gi|475558422|gb|EMT13090.1|	hypothetical protein F775_00908 [Aegilops tauschii]	--	--	--	--	--	--	--	--	--	--	--	--	--	--	--	--	--	--	--
TRINITY_DN10494_c0_g2_i1	21.3138	--	--	--	--	--	--	--	--	--	--	--	--	--	--	--	--	--	--	--	--	--
TRINITY_DN10495_c0_g1_i1	7.52621	gi|992170638|gb|KXG30967.1|	hypothetical protein SORBI_004G274200 [Sorghum bicolor]	Q9JI90.2	RecName: Full=E3 ubiquitin-protein ligase RNF14; AltName: Full=Androgen receptor-associated protein 54; AltName: Full=Protein Triad2; AltName: Full=RING finger protein 14	zma:103627581	K11971	RNF14, ARA54	E3 ubiquitin-protein ligase RNF14	--	--	KOG1814	Predicted E3 ubiquitin ligase	[O]	CELLULAR PROCESSES AND SIGNALING	Posttranslational modification, protein turnover, chaperones	S	ENOG410Y5R1	Ring finger protein	Cellular Component: ubiquitin ligase complex (GO:0000151);|Biological Process: protein polyubiquitination (GO:0000209);|Cellular Component: nucleus (GO:0005634);|Cellular Component: cytoplasm (GO:0005737);|Cellular Component: cytosol (GO:0005829);|Biological Process: transcription, DNA-templated (GO:0006351);|Biological Process: regulation of transcription, DNA-templated (GO:0006355);|Biological …	--	--
TRINITY_DN10496_c0_g1_i1	6.01902	--	--	--	--	--	--	--	--	--	--	--	--	--	--	--	--	--	--	--	--	--
TRINITY_DN10499_c0_g1_i1	3.31053	gi|944088018|gb|KQK23370.1|	hypothetical protein BRADI_1g73010 [Brachypodium distachyon]	--	--	--	--	--	--	--	--	--	--	--	--	--	S	ENOG410YJRQ	NA	--	--	--
TRINITY_DN104_c0_g1_i1	17.7407	--	--	--	--	--	--	--	--	--	--	--	--	--	--	--	--	--	--	--	--	--
TRINITY_DN10505_c0_g1_i1	2.28907	--	--	--	--	--	--	--	--	--	--	--	--	--	--	--	--	--	--	--	--	--
TRINITY_DN10508_c0_g1_i1	111.474	--	--	--	--	--	--	--	--	--	--	--	--	--	--	--	--	--	--	--	--	--
TRINITY_DN10509_c0_g1_i1	4.20875	--	--	--	--	--	--	--	--	--	--	--	--	--	--	--	--	--	--	--	--	--
TRINITY_DN1050_c0_g1_i1	13.1519	gi|1002846130|ref|XP_015689957.1|	PREDICTED: LOW QUALITY PROTEIN: probable membrane metalloprotease ARASP2, chloroplastic, partial [Oryza brachyantha]	O23053.1	RecName: Full=Probable membrane metalloprotease ARASP2, chloroplastic; Flags: Precursor	--	--	--	--	--	--	--	--	--	--	--	M	COG0750	Membrane-associated zinc metalloprotease	Molecular Function: metalloendopeptidase activity (GO:0004222);|Biological Process: response to cold (GO:0009409);|Cellular Component: chloroplast (GO:0009507);|Cellular Component: chloroplast inner membrane (GO:0009706);|Cellular Component: integral component of membrane (GO:0016021);|Molecular Function: metal ion binding (GO:0046872);	--	--
TRINITY_DN10510_c0_g1_i1	6.57428	--	--	--	--	--	--	--	--	--	--	--	--	--	--	--	--	--	--	--	--	--
TRINITY_DN10512_c0_g1_i1	14.8792	--	--	--	--	--	--	--	--	--	--	--	--	--	--	--	--	--	--	--	--	--
TRINITY_DN10512_c0_g2_i1	7.55691	--	--	--	--	--	--	--	--	--	--	--	--	--	--	--	--	--	--	--	--	--
TRINITY_DN10513_c0_g1_i1	8.0215	--	--	--	--	--	--	--	--	--	--	--	--	--	--	--	--	--	--	--	--	--
TRINITY_DN10515_c0_g1_i1	6.63634	gi|514750565|ref|XP_004962135.1|	PREDICTED: uncharacterized protein LOC101762415 [Setaria italica]	--	--	--	--	--	--	--	--	--	--	--	--	--	S	ENOG4111JKW	NA	--	--	--
TRINITY_DN10517_c0_g1_i1	11.9166	gi|1002274380|ref|XP_015641512.1|	PREDICTED: cystathionine beta-lyase, chloroplastic-like [Oryza sativa Japonica Group]	P53780.1	RecName: Full=Cystathionine beta-lyase, chloroplastic; Short=CBL; AltName: Full=Beta-cystathionase; AltName: Full=Cysteine lyase; Flags: Precursor	--	--	--	--	--	--	KOG0053	Cystathionine beta-lyases/cystathionine gamma-synthases	[E]	METABOLISM	Amino acid transport and metabolism	E	COG0626	cystathionine	Molecular Function: cystathionine gamma-synthase activity (GO:0003962);|Molecular Function: cystathionine beta-lyase activity (GO:0004121);|Molecular Function: cystathionine gamma-lyase activity (GO:0004123);|Cellular Component: chloroplast (GO:0009507);|Cellular Component: chloroplast stroma (GO:0009570);|Biological Process: L-methionine biosynthetic process from L-homoserine via cystathionine (…	--	--
TRINITY_DN10518_c1_g1_i1	10.118	gi|226508974|ref|NP_001140828.1|	uncharacterized protein LOC100272903 [Zea mays]	Q7XQ12.1	RecName: Full=Ammonium transporter 1 member 1; Short=OsAMT1;1	zma:100272903	K03320	amt, AMT, MEP	ammonium transporter, Amt family	--	--	KOG0682	Ammonia permease	[P]	METABOLISM	Inorganic ion transport and metabolism	P	COG0004	ammonium Transporter	Cellular Component: integral component of plasma membrane (GO:0005887);|Molecular Function: ammonium transmembrane transporter activity (GO:0008519);|Biological Process: response to nematode (GO:0009624);|Biological Process: organic cation transport (GO:0015695);|Biological Process: methylammonium transport (GO:0015843);|Biological Process: ammonium transmembrane transport (GO:0072488);	--	--
TRINITY_DN10519_c0_g1_i1	4.91827	gi|242085414|ref|XP_002443132.1|	hypothetical protein SORBIDRAFT_08g010830 [Sorghum bicolor]	P20825.1	RecName: Full=Retrovirus-related Pol polyprotein from transposon 297; Includes: RecName: Full=Protease; Includes: RecName: Full=Reverse transcriptase; Includes: RecName: Full=Endonuclease	--	--	--	--	--	--	KOG0017	FOG: Transposon-encoded proteins with TYA, reverse transcriptase, integrase domains in various combinations	[R]	POORLY CHARACTERIZED	General function prediction only	L	COG2801	Retrotransposon protein	Molecular Function: nucleic acid binding (GO:0003676);|Molecular Function: RNA-directed DNA polymerase activity (GO:0003964);|Molecular Function: aspartic-type endopeptidase activity (GO:0004190);|Molecular Function: endonuclease activity (GO:0004519);|Biological Process: DNA integration (GO:0015074);	--	--
TRINITY_DN10523_c0_g1_i1	6.8751	--	--	--	--	--	--	--	--	--	--	--	--	--	--	--	--	--	--	--	--	--
TRINITY_DN10526_c0_g1_i1	10.3	--	--	--	--	--	--	--	--	--	--	--	--	--	--	--	--	--	--	--	--	--
TRINITY_DN10527_c0_g1_i1	72.6732	--	--	--	--	--	--	--	--	--	--	--	--	--	--	--	--	--	--	--	--	--
TRINITY_DN10528_c0_g1_i1	12.8025	--	--	--	--	--	--	--	--	--	--	--	--	--	--	--	--	--	--	--	--	--
TRINITY_DN10531_c0_g1_i1	5.1123	gi|944245196|gb|KQL09490.1|	hypothetical protein SETIT_008368mg [Setaria italica]	Q3B724.1	RecName: Full=Callose synthase 5; AltName: Full=1,3-beta-glucan synthase; AltName: Full=Protein GLUCAN SYNTHASE-LIKE 2; AltName: Full=Protein LESS ADHERENT POLLEN 1	sita:101786575	K11000	CALS	callose synthase	--	--	KOG0916	1,3-beta-glucan synthase/callose synthase catalytic subunit	[M]	CELLULAR PROCESSES AND SIGNALING	Cell wall/membrane/envelope biogenesis	S	ENOG410XQ8V	synthase	Cellular Component: 1,3-beta-D-glucan synthase complex (GO:0000148);|Molecular Function: 1,3-beta-D-glucan synthase activity (GO:0003843);|Biological Process: (1->3)-beta-D-glucan biosynthetic process (GO:0006075);|Biological Process: regulation of cell shape (GO:0008360);|Biological Process: microsporogenesis (GO:0009556);|Biological Process: pollen germination (GO:0009846);|Biological Process: …	--	--
TRINITY_DN10534_c0_g1_i1	13.0259	gi|475606950|gb|EMT26544.1|	Fidgetin-like protein 1 [Aegilops tauschii]	F4JEX5.2	RecName: Full=ATPase family AAA domain-containing protein FIGL1; AltName: Full=AAA-ATPase FIDGETIN-LIKE 1	--	--	--	--	--	--	KOG0740	AAA+-type ATPase	[O]	CELLULAR PROCESSES AND SIGNALING	Posttranslational modification, protein turnover, chaperones	O	COG0464	Aaa atpase	Molecular Function: ATP binding (GO:0005524);|Cellular Component: nucleus (GO:0005634);|Biological Process: DNA repair (GO:0006281);|Biological Process: DNA recombination (GO:0006310);|Biological Process: regulation of double-strand break repair via homologous recombination (GO:0010569);|Molecular Function: hydrolase activity (GO:0016787);|Biological Process: negative regulation of reciprocal mei…	--	--
TRINITY_DN10535_c0_g1_i1	6.48142	--	--	--	--	--	--	--	--	--	--	--	--	--	--	--	--	--	--	--	--	--
TRINITY_DN10536_c0_g1_i1	3.03972	gi|514798043|ref|XP_004973967.1|	PREDICTED: uncharacterized protein LOC101783281 [Setaria italica]	--	--	--	--	--	--	--	--	--	--	--	--	--	S	ENOG4111325	NA	--	--	--
TRINITY_DN10538_c0_g1_i1	3.65693	gi|937909520|dbj|BAS84440.1|	Os03g0379801 [Oryza sativa Japonica Group]	Q8W4J9.2	RecName: Full=Disease resistance protein RPP8; AltName: Full=Resistance to Peronospora parasitica protein 8	--	--	--	--	--	--	KOG4658	Apoptotic ATPase	[T]	CELLULAR PROCESSES AND SIGNALING	Signal transduction mechanisms	S	COG4886	leucine Rich Repeat	--	--	--
TRINITY_DN1053_c0_g1_i1	4.0016	--	--	--	--	--	--	--	--	--	--	--	--	--	--	--	--	--	--	--	--	--
TRINITY_DN10543_c0_g1_i1	18.2337	--	--	--	--	--	--	--	--	--	--	--	--	--	--	--	--	--	--	--	--	--
TRINITY_DN10547_c0_g1_i1	11.047	--	--	--	--	--	--	--	--	--	--	--	--	--	--	--	--	--	--	--	--	--
TRINITY_DN10549_c0_g1_i1	21.959	gi|242083144|ref|XP_002441997.1|	hypothetical protein SORBIDRAFT_08g006680 [Sorghum bicolor]	O04437.1	RecName: Full=Glutathione S-transferase; AltName: Full=GST class-zeta	sbi:SORBI_08g006680	K01800	maiA, GSTZ1	maleylacetoacetate isomerase	ko00350|ko00643	Tyrosine metabolism|Styrene degradation	KOG0868	Glutathione S-transferase	[O]	CELLULAR PROCESSES AND SIGNALING	Posttranslational modification, protein turnover, chaperones	O	COG0625	glutathione Stransferase	Molecular Function: glutathione transferase activity (GO:0004364);|Cellular Component: cytoplasm (GO:0005737);|Biological Process: aromatic amino acid family metabolic process (GO:0009072);	--	--
TRINITY_DN1054_c0_g1_i1	2.60076	gi|573954835|ref|XP_006659658.1|	PREDICTED: kinesin-like protein NACK2 isoform X2 [Oryza brachyantha]	Q6Z9D2.2	RecName: Full=Kinesin-like protein KIN-7H	obr:102711370	K11498	CENPE	centromeric protein E	--	--	KOG0242	Kinesin-like protein	[Z]	CELLULAR PROCESSES AND SIGNALING	Cytoskeleton	Z	COG5059	Kinesin family member	Molecular Function: microtubule motor activity (GO:0003777);|Molecular Function: ATP binding (GO:0005524);|Cellular Component: kinesin complex (GO:0005871);|Cellular Component: microtubule (GO:0005874);|Biological Process: microtubule-based movement (GO:0007018);|Molecular Function: microtubule binding (GO:0008017);|Molecular Function: ATPase activity (GO:0016887);	--	--
TRINITY_DN10551_c0_g1_i1	3.01401	gi|514724937|ref|XP_004955617.1|	PREDICTED: MMS19 nucleotide excision repair protein homolog [Setaria italica]	--	--	sita:101752499	K15075	MET18, MMS19	DNA repair/transcription protein MET18/MMS19	--	--	--	--	--	--	--	S	ENOG410XNMZ	MMS19 nucleotide excision repair homolog (S. cerevisiae)	--	--	--
TRINITY_DN10552_c0_g1_i1	3.23425	gi|743768888|ref|XP_010914720.1|	PREDICTED: putative disease resistance protein At1g50180 [Elaeis guineensis]	Q39214.1	RecName: Full=Disease resistance protein RPM1; AltName: Full=Resistance to Pseudomonas syringae protein 3	--	--	--	--	--	--	KOG4658	Apoptotic ATPase	[T]	CELLULAR PROCESSES AND SIGNALING	Signal transduction mechanisms	S	COG4886	leucine Rich Repeat	--	--	--
TRINITY_DN10554_c0_g1_i1	4.79769	gi|440577328|emb|CCI55334.1|	PH01B019A14.3 [Phyllostachys edulis]	--	--	--	--	--	--	--	--	--	--	--	--	--	S	ENOG410Z2X5	CACTA, En Spm sub-class	--	--	--
TRINITY_DN10557_c0_g1_i1	1.72937	gi|475392970|dbj|BAN13537.1|	GTx-CRISP1 [Grammostola rosea]	Q03401.1	RecName: Full=Cysteine-rich secretory protein 1; Short=CRISP-1; AltName: Full=Acidic epididymal glycoprotein 1; AltName: Full=Sperm-coating glycoprotein 1; Short=SCP 1; Flags: Precursor	nvi:100118167	K19919	CRISP	cysteine-rich secretory protein	--	--	KOG3017	Defense-related protein containing SCP domain	[S]	POORLY CHARACTERIZED	Function unknown	S	COG2340	Scp-like extracellular	Cellular Component: extracellular region (GO:0005576);|Cellular Component: transport vesicle (GO:0030133);	--	--
TRINITY_DN10559_c0_g1_i1	4.79351	gi|475476890|gb|EMT02652.1|	Putative mitochondrial chaperone BCS1-B [Aegilops tauschii]	--	--	--	--	--	--	--	--	--	--	--	--	--	O	COG0465	Acts as a processive, ATP-dependent zinc metallopeptidase for both cytoplasmic and membrane proteins. Plays a role in the quality control of integral membrane proteins (By similarity)	--	--	--
TRINITY_DN1055_c0_g1_i1	5.04725	--	--	--	--	--	--	--	--	--	--	--	--	--	--	--	--	--	--	--	--	--
TRINITY_DN10560_c0_g1_i1	4.10755	gi|1025879552|gb|ANC68509.1|	heat stress transcription factor A2b [Cynodon transvaalensis]	Q6VBB2.1	RecName: Full=Heat stress transcription factor A-2b; AltName: Full=Heat stress transcription factor 18; Short=OsHsf-18; AltName: Full=Heat stress transcription factor 5; Short=rHsf5	sita:101753729	K09419	HSFF	heat shock transcription factor, other eukaryote	--	--	KOG0627	Heat shock transcription factor	[K]	INFORMATION STORAGE AND PROCESSING	Transcription	K	COG5169	Transcription factor	Molecular Function: DNA binding transcription factor activity (GO:0003700);|Cellular Component: nucleus (GO:0005634);|Cellular Component: cytoplasm (GO:0005737);|Biological Process: transcription, DNA-templated (GO:0006351);|Molecular Function: sequence-specific DNA binding (GO:0043565);	--	--
TRINITY_DN10561_c0_g1_i1	4.01866	--	--	--	--	--	--	--	--	--	--	--	--	--	--	--	--	--	--	--	--	--
TRINITY_DN1056_c0_g1_i1	5.7152	--	--	--	--	--	--	--	--	--	--	--	--	--	--	--	--	--	--	--	--	--
TRINITY_DN10572_c0_g1_i1	35.6957	gi|218184869|gb|EEC67296.1|	hypothetical protein OsI_34284 [Oryza sativa Indica Group]	Q9ZUZ3.1	RecName: Full=Auxin-responsive protein SAUR32; AltName: Full=Protein ABOLISHED APICAL HOOK MAINTENANCE 1; AltName: Full=Protein SMALL AUXIN UP RNA 32	osa:4349090	K14488	SAUR	SAUR family protein	ko04075	Plant hormone signal transduction	--	--	--	--	--	S	ENOG411172T	SAUR family	Cellular Component: nucleus (GO:0005634);|Cellular Component: cytoplasm (GO:0005737);|Biological Process: multicellular organism development (GO:0007275);|Biological Process: auxin-activated signaling pathway (GO:0009734);|Biological Process: regulation of growth (GO:0040008);|Biological Process: regulation of seedling development (GO:1900140);	--	--
TRINITY_DN10573_c0_g1_i1	17.7726	--	--	--	--	--	--	--	--	--	--	--	--	--	--	--	--	--	--	--	--	--
TRINITY_DN10577_c0_g1_i1	6.19269	gi|573925456|ref|XP_006650274.1|	PREDICTED: secretory carrier-associated membrane protein 4 [Oryza brachyantha]	Q75IC7.1	RecName: Full=Secretory carrier-associated membrane protein 4; Short=Secretory carrier membrane protein 4	osa:4333331	K19995	SCAMP	secretory carrier-associated membrane protein	--	--	KOG3088	Secretory carrier membrane protein	[U]	CELLULAR PROCESSES AND SIGNALING	Intracellular trafficking, secretion, and vesicular transport	U	ENOG410XSJN	secretory carrier membrane protein	Cellular Component: plasma membrane (GO:0005886);|Biological Process: protein transport (GO:0015031);|Cellular Component: integral component of membrane (GO:0016021);|Cellular Component: transport vesicle membrane (GO:0030658);	--	--
TRINITY_DN10578_c0_g1_i1	13.3371	--	--	--	--	--	--	--	--	--	--	--	--	--	--	--	--	--	--	--	--	--
TRINITY_DN10581_c0_g1_i1	4.32433	--	--	--	--	--	--	--	--	--	--	--	--	--	--	--	--	--	--	--	--	--
TRINITY_DN10582_c0_g1_i1	6.35956	gi|960478722|ref|XP_014756520.1|	PREDICTED: uncharacterized protein LOC104583906 isoform X2 [Brachypodium distachyon]	--	--	--	--	--	--	--	--	--	--	--	--	--	L	COG0553	helicase	--	--	--
TRINITY_DN10585_c0_g1_i1	3.14709	--	--	--	--	--	--	--	--	--	--	--	--	--	--	--	--	--	--	--	--	--
TRINITY_DN10586_c0_g1_i1	3.79266	gi|238009894|gb|ACR35982.1|	unknown [Zea mays]	--	--	--	--	--	--	--	--	--	--	--	--	--	--	--	--	--	--	--
TRINITY_DN10587_c0_g1_i1	4.04057	--	--	--	--	--	--	--	--	--	--	--	--	--	--	--	--	--	--	--	--	--
TRINITY_DN10588_c0_g1_i1	3.49735	--	--	--	--	--	--	--	--	--	--	--	--	--	--	--	--	--	--	--	--	--
TRINITY_DN10589_c0_g1_i1	6.07266	gi|1002227502|ref|XP_015632365.1|	PREDICTED: uncharacterized protein LOC9268327 [Oryza sativa Japonica Group]	--	--	--	--	--	--	--	--	--	--	--	--	--	S	ENOG410YES1	expressed protein	--	--	--
TRINITY_DN1058_c0_g1_i1	8.02362	--	--	--	--	--	--	--	--	--	--	--	--	--	--	--	--	--	--	--	--	--
TRINITY_DN10590_c0_g1_i1	5.36157	gi|122247094|sp|Q10M80.1|SIP21_ORYSJ	RecName: Full=Aquaporin SIP2-1; AltName: Full=OsSIP2;1; AltName: Full=Small basic intrinsic protein 2-1	Q10M80.1	RecName: Full=Aquaporin SIP2-1; AltName: Full=OsSIP2;1; AltName: Full=Small basic intrinsic protein 2-1	dosa:Os03t0320000-01	K09875	SIP	aquaporin SIP	--	--	KOG0223	Aquaporin (major intrinsic protein family)	[G]	METABOLISM	Carbohydrate transport and metabolism	G	COG0580	Channel that permits osmotically driven movement of water in both directions. It is involved in the osmoregulation and in the maintenance of cell turgor during volume expansion in rapidly growing cells. It mediates rapid entry or exit of water in response to abrupt changes in osmolarity (By similarity)	Cellular Component: endoplasmic reticulum (GO:0005783);|Cellular Component: integral component of plasma membrane (GO:0005887);|Molecular Function: water channel activity (GO:0015250);|Biological Process: ion transmembrane transport (GO:0034220);	--	--
TRINITY_DN10592_c0_g1_i1	4.90952	gi|218189444|gb|EEC71871.1|	hypothetical protein OsI_04583 [Oryza sativa Indica Group]	Q5U241.2	RecName: Full=Sister chromatid cohesion protein PDS5 homolog B-B; AltName: Full=Androgen-induced proliferation inhibitor B	--	--	--	--	--	--	KOG1525	Sister chromatid cohesion complex Cohesin, subunit PDS5	[D]	CELLULAR PROCESSES AND SIGNALING	Cell cycle control, cell division, chromosome partitioning	S	ENOG410XQW7	PDS5, regulator of cohesion maintenance, homolog	Molecular Function: DNA binding (GO:0003677);|Cellular Component: nucleus (GO:0005634);|Biological Process: mitotic sister chromatid cohesion (GO:0007064);|Biological Process: negative regulation of cell proliferation (GO:0008285);|Biological Process: cell division (GO:0051301);	--	--
TRINITY_DN10593_c0_g1_i1	30.8349	--	--	--	--	--	--	--	--	--	--	--	--	--	--	--	--	--	--	--	--	--
TRINITY_DN10594_c0_g1_i1	3.36319	--	--	--	--	--	--	--	--	--	--	--	--	--	--	--	--	--	--	--	--	--
TRINITY_DN10595_c0_g1_i1	3.90534	gi|514777379|ref|XP_004968755.1|	PREDICTED: uncharacterized protein LOC101762466 [Setaria italica]	Q58FZ0.1	RecName: Full=Protein SODIUM POTASSIUM ROOT DEFECTIVE 2; Short=NaKR2; AltName: Full=Heavy metal-associated plant protein 3; Short=AtHPP03	--	--	--	--	--	--	KOG1603	Copper chaperone	[P]	METABOLISM	Inorganic ion transport and metabolism	S	COG2608	heavy metal transport detoxification protein	Cellular Component: cytoplasm (GO:0005737);|Biological Process: metal ion transport (GO:0030001);|Molecular Function: transition metal ion binding (GO:0046914);|Biological Process: cellular transition metal ion homeostasis (GO:0046916);	--	--
TRINITY_DN10596_c0_g1_i1	4.91667	--	--	--	--	--	--	--	--	--	--	--	--	--	--	--	--	--	--	--	--	--
TRINITY_DN10597_c0_g1_i1	3.09524	--	--	--	--	--	--	--	--	--	--	--	--	--	--	--	--	--	--	--	--	--
TRINITY_DN10599_c0_g1_i2	1.06097	gi|242036617|ref|XP_002465703.1|	hypothetical protein SORBIDRAFT_01g044100 [Sorghum bicolor]	O04722.1	RecName: Full=Sulfate transporter 2.1; AltName: Full=AST68	sbi:SORBI_01g044100	K17469	SULTR2	sulfate transporter 2, low-affinity	--	--	KOG0236	Sulfate/bicarbonate/oxalate exchanger SAT-1 and related transporters (SLC26 family)	[P]	METABOLISM	Inorganic ion transport and metabolism	P	COG0659	sulfate transporter	Cellular Component: integral component of plasma membrane (GO:0005887);|Molecular Function: secondary active sulfate transmembrane transporter activity (GO:0008271);|Molecular Function: sulfate transmembrane transporter activity (GO:0015116);|Molecular Function: symporter activity (GO:0015293);|Biological Process: sulfate transmembrane transport (GO:1902358);	--	--
TRINITY_DN1059_c0_g1_i1	2.70993	--	--	--	--	--	--	--	--	--	--	--	--	--	--	--	--	--	--	--	--	--
TRINITY_DN105_c0_g1_i1	7.56843	--	--	--	--	--	--	--	--	--	--	--	--	--	--	--	--	--	--	--	--	--
TRINITY_DN10600_c0_g1_i1	12.9028	--	--	--	--	--	--	--	--	--	--	--	--	--	--	--	--	--	--	--	--	--
TRINITY_DN10602_c0_g1_i1	8.08844	gi|514716036|ref|XP_004953396.1|	PREDICTED: uncharacterized protein LOC101771263 [Setaria italica]	--	--	--	--	--	--	--	--	--	--	--	--	--	S	ENOG41107F9	NA	--	--	--
TRINITY_DN10603_c0_g1_i1	9.17101	--	--	--	--	--	--	--	--	--	--	--	--	--	--	--	--	--	--	--	--	--
TRINITY_DN10606_c0_g1_i1	5.39902	gi|38345433|emb|CAE03285.2|	OSJNBb0046P18.1 [Oryza sativa Japonica Group]	--	--	--	--	--	--	--	--	--	--	--	--	--	S	ENOG410XS4D	Retrotransposon protein	--	--	--
TRINITY_DN10607_c0_g1_i2	3.93794	gi|242059991|ref|XP_002459141.1|	hypothetical protein SORBIDRAFT_03g046590 [Sorghum bicolor]	Q93VV9.1	RecName: Full=Mitochondrial import inner membrane translocase subunit PAM16 like 2; Short=AtPAM16; Short=AtPAM16L2; AltName: Full=Presequence translocated-associated motor subunit PAM16; AltName: Full=Protein MUTANT SNC1-ENHANCING 5; AltName: Full=Protein THAXTOMIN A RESISTANT 1; Flags: Precursor	sbi:SORBI_03g046590	K17805	PAM16, TIM16	mitochondrial import inner membrane translocase subunit TIM16	--	--	KOG3442	Uncharacterized conserved protein	[S]	POORLY CHARACTERIZED	Function unknown	U	ENOG411286G	mitochondrial import inner membrane translocase, subunit	Biological Process: response to molecule of bacterial origin (GO:0002237);|Cellular Component: cytoplasm (GO:0005737);|Cellular Component: mitochondrion (GO:0005739);|Cellular Component: mitochondrial inner membrane (GO:0005743);|Cellular Component: mitochondrial inner membrane presequence translocase complex (GO:0005744);|Biological Process: defense response (GO:0006952);|Biological Process: aux…	--	--
TRINITY_DN10608_c0_g1_i1	2.62297	gi|573920846|ref|XP_006648020.1|	PREDICTED: alpha-aminoadipic semialdehyde synthase [Oryza brachyantha]	Q9SMZ4.1	RecName: Full=Alpha-aminoadipic semialdehyde synthase; AltName: Full=cAt-LKR/SDH; Short=LKR/SDH; Includes: RecName: Full=Lysine ketoglutarate reductase; Short=LKR; Includes: RecName: Full=Saccharopine dehydrogenase; AltName: Full=cAt-SDH; Short=SDH	obr:102714890	K14157	AASS	alpha-aminoadipic semialdehyde synthase	ko00310	Lysine degradation	KOG0172	Lysine-ketoglutarate reductase/saccharopine dehydrogenase	[E]	METABOLISM	Amino acid transport and metabolism	E	COG1748	saccharopine dehydrogenase	Molecular Function: saccharopine dehydrogenase activity (GO:0004753);|Cellular Component: cytoplasm (GO:0005737);|Biological Process: generation of precursor metabolites and energy (GO:0006091);|Biological Process: lysine biosynthetic process via aminoadipic acid (GO:0019878);|Biological Process: L-lysine catabolic process to acetyl-CoA via saccharopine (GO:0033512);|Molecular Function: saccharop…	--	--
TRINITY_DN1060_c0_g1_i1	4.38438	gi|514815186|ref|XP_004982354.1|	PREDICTED: serine/threonine-protein kinase HT1-like [Setaria italica]	Q8RWL6.1	RecName: Full=Serine/threonine-protein kinase STY17; AltName: Full=Serine/threonine/tyrosine-protein kinase 17	--	--	--	--	--	--	KOG0192	Tyrosine kinase specific for activated (GTP-bound) p21cdc42Hs	[T]	CELLULAR PROCESSES AND SIGNALING	Signal transduction mechanisms	T	COG0515	Serine Threonine protein kinase	Molecular Function: protein serine/threonine kinase activity (GO:0004674);|Molecular Function: protein serine/threonine/tyrosine kinase activity (GO:0004712);|Molecular Function: signal transducer activity (GO:0004871);|Molecular Function: ATP binding (GO:0005524);|Cellular Component: cytosol (GO:0005829);|Biological Process: chloroplast organization (GO:0009658);|Biological Process: intracellula…	--	--
TRINITY_DN10612_c0_g1_i1	2.34606	--	--	--	--	--	--	--	--	--	--	--	--	--	--	--	--	--	--	--	--	--
TRINITY_DN10614_c0_g1_i1	3.12447	--	--	--	--	--	--	--	--	--	--	--	--	--	--	--	--	--	--	--	--	--
TRINITY_DN10616_c0_g1_i1	2.40649	--	--	--	--	--	--	--	--	--	--	--	--	--	--	--	--	--	--	--	--	--
TRINITY_DN10616_c1_g1_i1	4.14402	--	--	--	--	--	--	--	--	--	--	--	--	--	--	--	--	--	--	--	--	--
TRINITY_DN10618_c0_g1_i1	6.30713	gi|514734259|ref|XP_004957868.1|	PREDICTED: condensin-2 complex subunit H2 [Setaria italica]	Q9LUR0.1	RecName: Full=Condensin-2 complex subunit H2; AltName: Full=Chromosome-associated protein H2; Short=AtCAP-H2; AltName: Full=Non-SMC condensin II complex subunit H2; AltName: Full=Protein HYPERSENSITIVE TO EXCESS BORON 2; Short=Hypersensitive to excess B 2	sita:101759809	K11490	NCAPH2	condensin-2 complex subunit H2	--	--	KOG2359	Uncharacterized conserved protein	[S]	POORLY CHARACTERIZED	Function unknown	S	ENOG4111BR3	non-SMC condensin II complex, subunit H2	Cellular Component: condensed chromosome (GO:0000793);|Cellular Component: nucleolus (GO:0005730);|Biological Process: chromosome condensation (GO:0030261);|Biological Process: positive regulation of DNA repair (GO:0045739);|Biological Process: positive regulation of response to DNA damage stimulus (GO:2001022);	--	--
TRINITY_DN10623_c0_g1_i1	5.47035	--	--	--	--	--	--	--	--	--	--	--	--	--	--	--	--	--	--	--	--	--
TRINITY_DN10624_c0_g1_i1	7.75318	--	--	--	--	--	--	--	--	--	--	--	--	--	--	--	--	--	--	--	--	--
TRINITY_DN10626_c0_g1_i1	13.9397	--	--	--	--	--	--	--	--	--	--	--	--	--	--	--	--	--	--	--	--	--
TRINITY_DN10629_c0_g1_i1	6.76315	--	--	--	--	--	--	--	--	--	--	--	--	--	--	--	--	--	--	--	--	--
TRINITY_DN10632_c0_g1_i1	6.38374	gi|670432047|ref|XP_008656597.1|	PREDICTED: uncharacterized protein LOC103636008 isoform X1 [Zea mays]	--	--	--	--	--	--	--	--	KOG1075	FOG: Reverse transcriptase	[R]	POORLY CHARACTERIZED	General function prediction only	--	--	--	--	--	--
TRINITY_DN10635_c0_g1_i1	3.74981	gi|357151959|ref|XP_003575961.1|	PREDICTED: lysM domain receptor-like kinase 4 [Brachypodium distachyon]	O64825.1	RecName: Full=LysM domain receptor-like kinase 4; Short=LysM-containing receptor-like kinase 4; Flags: Precursor	--	--	--	--	--	--	--	--	--	--	--	T	COG0515	Serine Threonine protein kinase	--	--	--
TRINITY_DN10636_c0_g1_i2	4.37198	gi|326530202|dbj|BAJ97527.1|	predicted protein [Hordeum vulgare subsp. vulgare]	--	--	--	--	--	--	--	--	--	--	--	--	--	S	ENOG41113BW	Protein of unknown function (DUF632)	--	--	--
TRINITY_DN10637_c0_g1_i1	2.16275	gi|125531169|gb|EAY77734.1|	hypothetical protein OsI_32776 [Oryza sativa Indica Group]	Q39613.1	RecName: Full=Peptidyl-prolyl cis-trans isomerase; Short=PPIase; AltName: Full=Cyclophilin; AltName: Full=Cyclosporin A-binding protein; AltName: Full=Rotamase	--	--	--	--	--	--	KOG0865	Cyclophilin type peptidyl-prolyl cis-trans isomerase	[O]	CELLULAR PROCESSES AND SIGNALING	Posttranslational modification, protein turnover, chaperones	O	COG0652	peptidyl-prolyl cis-trans isomerase activity	Molecular Function: peptidyl-prolyl cis-trans isomerase activity (GO:0003755);|Cellular Component: cytoplasm (GO:0005737);|Biological Process: protein folding (GO:0006457);	--	--
TRINITY_DN10638_c0_g1_i1	3.958	--	--	--	--	--	--	--	--	--	--	--	--	--	--	--	--	--	--	--	--	--
TRINITY_DN10638_c0_g2_i1	2.8766	--	--	--	--	--	--	--	--	--	--	--	--	--	--	--	--	--	--	--	--	--
TRINITY_DN10641_c0_g1_i1	5.24813	gi|992160793|gb|KXG23597.1|	hypothetical protein SORBI_008G115900 [Sorghum bicolor]	B0G143.1	RecName: Full=Mitochondrial substrate carrier family protein ucpB; AltName: Full=Solute carrier family 25 member 30 homolog; AltName: Full=Uncoupler protein B	--	--	--	--	--	--	KOG0759	Mitochondrial oxoglutarate/malate carrier proteins	[C]	METABOLISM	Energy production and conversion	O	ENOG410XRV1	UnCoupling Protein	Cellular Component: mitochondrial inner membrane (GO:0005743);|Biological Process: mitochondrial transport (GO:0006839);|Cellular Component: integral component of membrane (GO:0016021);|Molecular Function: transmembrane transporter activity (GO:0022857);	--	--
TRINITY_DN10644_c0_g1_i1	10.4015	--	--	--	--	--	--	--	--	--	--	--	--	--	--	--	--	--	--	--	--	--
TRINITY_DN10648_c0_g1_i1	3.30184	gi|226509162|ref|NP_001144787.1|	uncharacterized protein LOC100277855 [Zea mays]	Q5XVC7.1	RecName: Full=WEB family protein At2g40480	--	--	--	--	--	--	--	--	--	--	--	S	ENOG410YE8Y	expressed protein	Cellular Component: cytosol (GO:0005829);|Biological Process: chloroplast avoidance movement (GO:0009903);|Biological Process: chloroplast accumulation movement (GO:0009904);	--	--
TRINITY_DN10649_c0_g1_i1	5.48984	gi|474171681|gb|EMS57593.1|	Stellacyanin [Triticum urartu]	O82081.1	RecName: Full=Uclacyanin 1; Flags: Precursor	--	--	--	--	--	--	--	--	--	--	--	S	ENOG41117BH	Plastocyanin-like domain	Molecular Function: electron transfer activity (GO:0009055);|Cellular Component: anchored component of membrane (GO:0031225);|Cellular Component: anchored component of plasma membrane (GO:0046658);|Molecular Function: metal ion binding (GO:0046872);	--	--
TRINITY_DN1064_c0_g1_i1	3.82579	--	--	--	--	--	--	--	--	--	--	--	--	--	--	--	--	--	--	--	--	--
TRINITY_DN10652_c0_g1_i1	4.3414	--	--	--	--	--	--	--	--	--	--	--	--	--	--	--	--	--	--	--	--	--
TRINITY_DN10653_c0_g1_i1	5.64553	--	--	--	--	--	--	--	--	--	--	--	--	--	--	--	--	--	--	--	--	--
TRINITY_DN10654_c0_g1_i1	19.4163	--	--	--	--	--	--	--	--	--	--	--	--	--	--	--	--	--	--	--	--	--
TRINITY_DN10655_c0_g1_i1	6.30672	gi|242060656|ref|XP_002451617.1|	hypothetical protein SORBIDRAFT_04g004710 [Sorghum bicolor]	--	--	--	--	--	--	--	--	KOG4197	FOG: PPR repeat	[R]	POORLY CHARACTERIZED	General function prediction only	S	ENOG410Z7Z7	Pentatricopeptide repeat-containing protein	--	--	--
TRINITY_DN10657_c0_g1_i1	4.67564	--	--	--	--	--	--	--	--	--	--	--	--	--	--	--	--	--	--	--	--	--
TRINITY_DN10659_c0_g1_i1	3.74375	--	--	--	--	--	--	--	--	--	--	--	--	--	--	--	--	--	--	--	--	--
TRINITY_DN1065_c0_g1_i1	65.4857	gi|40714687|gb|AAR88593.1|	expressed protein [Oryza sativa Japonica Group]	--	--	--	--	--	--	--	--	--	--	--	--	--	S	ENOG41106W9	NA	--	--	--
TRINITY_DN10660_c0_g1_i1	1.93758	gi|944084317|gb|KQK19669.1|	hypothetical protein BRADI_1g49707 [Brachypodium distachyon]	--	--	--	--	--	--	--	--	--	--	--	--	--	S	ENOG410ZKU3	NA	--	--	--
TRINITY_DN10661_c0_g1_i1	5.07246	--	--	--	--	--	--	--	--	--	--	--	--	--	--	--	--	--	--	--	--	--
TRINITY_DN10662_c0_g1_i1	6.43508	gi|944064518|gb|KQK00109.1|	hypothetical protein BRADI_3g47390 [Brachypodium distachyon]	A0A075F7E9.2	RecName: Full=G-type lectin S-receptor-like serine/threonine-protein kinase LECRK1; Short=OsLecRK1; AltName: Full=OsRLCK134; Flags: Precursor	--	--	--	--	--	--	--	--	--	--	--	T	ENOG410YBN4	G-type lectin S-receptor-like serine threonine-protein kinase	Molecular Function: protein serine/threonine kinase activity (GO:0004674);|Molecular Function: ATP binding (GO:0005524);|Biological Process: defense response (GO:0006952);|Cellular Component: integral component of membrane (GO:0016021);|Molecular Function: carbohydrate binding (GO:0030246);	--	--
TRINITY_DN10664_c0_g1_i1	7.56397	gi|413949940|gb|AFW82589.1|	hypothetical protein ZEAMMB73_981121 [Zea mays]	Q84MZ4.1	RecName: Full=Transcription factor IIIA; Short=AtTFIIIA	zma:100216772	K09191	GTF3A	general transcription factor IIIA	--	--	KOG1721	FOG: Zn-finger	[R]	POORLY CHARACTERIZED	General function prediction only	S	COG5048	Zinc finger protein	Molecular Function: DNA binding transcription factor activity (GO:0003700);|Molecular Function: RNA binding (GO:0003723);|Cellular Component: nucleus (GO:0005634);|Cellular Component: nucleolus (GO:0005730);|Biological Process: transcription, DNA-templated (GO:0006351);|Biological Process: multicellular organism development (GO:0007275);|Molecular Function: 5S rRNA binding (GO:0008097);|Molecular…	--	--
TRINITY_DN10665_c0_g1_i1	3.77945	gi|1002841231|ref|XP_015688543.1|	PREDICTED: protein TSS [Oryza brachyantha]	F4JKH6.1	RecName: Full=Protein TSS; AltName: Full=TPR-domain suppressor of STIMPY	obr:102701145	K03255	TIF31, CLU1	protein TIF31	--	--	KOG1839	Uncharacterized protein CLU1/cluA/TIF31 involved in mitochondrial morphology/distribution, also found associated with eIF-3	[R]	POORLY CHARACTERIZED	General function prediction only	S	ENOG410XQUQ	Involved in proper cytoplasmic distribution of mitochondria (By similarity)	Biological Process: cell cycle (GO:0007049);|Biological Process: multicellular organism development (GO:0007275);|Biological Process: response to abscisic acid (GO:0009737);	--	--
TRINITY_DN10666_c0_g1_i1	15.3345	gi|125556627|gb|EAZ02233.1|	hypothetical protein OsI_24331 [Oryza sativa Indica Group]	Q8VZF6.1	RecName: Full=Protein ENHANCED DISEASE RESISTANCE 2-like	--	--	--	--	--	--	--	--	--	--	--	S	ENOG410XQC9	Protein of unknown function (DUF1336)	Cellular Component: endoplasmic reticulum membrane (GO:0005789);|Cellular Component: plasma membrane (GO:0005886);|Biological Process: defense response (GO:0006952);|Molecular Function: lipid binding (GO:0008289);|Cellular Component: endosome membrane (GO:0010008);|Cellular Component: integral component of membrane (GO:0016021);	--	--
TRINITY_DN1066_c0_g1_i1	3.27562	--	--	--	--	--	--	--	--	--	--	--	--	--	--	--	E	COG0131	imidazoleglycerolphosphate dehydratase	--	--	--
TRINITY_DN10670_c0_g1_i1	8.26993	gi|992273413|gb|KXG33429.1|	hypothetical protein SORBI_003G304300 [Sorghum bicolor]	--	--	--	--	--	--	--	--	--	--	--	--	--	S	ENOG41125W3	NA	--	--	--
TRINITY_DN10672_c0_g1_i1	5.49964	--	--	--	--	--	--	--	--	--	--	--	--	--	--	--	--	--	--	--	--	--
TRINITY_DN10672_c0_g2_i2	9.03664	--	--	--	--	--	--	--	--	--	--	--	--	--	--	--	--	--	--	--	--	--
TRINITY_DN10673_c0_g1_i2	4.69995	gi|218200941|gb|EEC83368.1|	hypothetical protein OsI_28778 [Oryza sativa Indica Group]	--	--	--	--	--	--	--	--	--	--	--	--	--	J	COG1530	ribonuclease	--	--	--
TRINITY_DN10675_c0_g1_i1	5.84403	--	--	--	--	--	--	--	--	--	--	--	--	--	--	--	--	--	--	--	--	--
TRINITY_DN10676_c0_g1_i1	8.55823	gi|960471572|ref|XP_014755200.1|	PREDICTED: very-long-chain (3R)-3-hydroxyacyl-CoA dehydratase PASTICCINO 2A [Brachypodium distachyon]	Q5ZEJ0.1	RecName: Full=Very-long-chain (3R)-3-hydroxyacyl-CoA dehydratase PASTICCINO 2B; AltName: Full=3-hydroxyacyl-CoA dehydratase PASTICCINO 2B; Short=HACD; Short=PAS2B; AltName: Full=Protein tyrosine phosphatase-like protein	bdi:106866263	K10703	PHS1, PAS2	very-long-chain (3R)-3-hydroxyacyl-CoA dehydratase	ko01040|ko00062|ko01212	Biosynthesis of unsaturated fatty acids|Fatty acid elongation|Fatty acid metabolism	KOG3187	Protein tyrosine phosphatase-like protein PTPLA (contains Pro instead of catalytic Arg)	[R]	POORLY CHARACTERIZED	General function prediction only	S	COG5198	Protein tyrosine phosphatase-like	Biological Process: multicellular organism development (GO:0007275);|Molecular Function: 3-hydroxyacyl-CoA dehydratase activity (GO:0018812);|Biological Process: sphingolipid biosynthetic process (GO:0030148);|Cellular Component: integral component of endoplasmic reticulum membrane (GO:0030176);|Biological Process: fatty acid elongation (GO:0030497);|Biological Process: very long-chain fatty acid…	--	--
TRINITY_DN10677_c0_g1_i1	6.58502	--	--	--	--	--	--	--	--	--	--	--	--	--	--	--	--	--	--	--	--	--
TRINITY_DN10679_c0_g1_i2	5.75732	--	--	--	--	--	--	--	--	--	--	--	--	--	--	--	--	--	--	--	--	--
TRINITY_DN1067_c0_g1_i1	3.06588	gi|255674738|dbj|BAH92288.1|	Os03g0643433 [Oryza sativa Japonica Group]	--	--	--	--	--	--	--	--	--	--	--	--	--	S	ENOG410Y65V	Retrotransposon protein	--	--	--
TRINITY_DN10680_c0_g1_i1	3.93442	gi|284434669|gb|ADB85377.1|	hypothetical protein [Phyllostachys edulis]	--	--	--	--	--	--	--	--	--	--	--	--	--	S	ENOG41119JK	Zinc finger protein	--	--	--
TRINITY_DN10682_c0_g1_i1	7.04623	--	--	--	--	--	--	--	--	--	--	--	--	--	--	--	--	--	--	--	--	--
TRINITY_DN10683_c0_g1_i1	5.89452	gi|326518226|dbj|BAK07365.1|	predicted protein [Hordeum vulgare subsp. vulgare]	--	--	--	--	--	--	--	--	--	--	--	--	--	Q	COG2124	Cytochrome p450	--	--	--
TRINITY_DN10684_c0_g1_i2	6.3309	--	--	--	--	--	--	--	--	--	--	--	--	--	--	--	--	--	--	--	--	--
TRINITY_DN10686_c0_g1_i1	13.5775	gi|326490638|dbj|BAJ89986.1|	predicted protein [Hordeum vulgare subsp. vulgare]	Q5SMY5.1	RecName: Full=Monothiol glutaredoxin-S2	--	--	--	--	--	--	KOG1752	Glutaredoxin and related proteins	[O]	CELLULAR PROCESSES AND SIGNALING	Posttranslational modification, protein turnover, chaperones	O	COG0695	Glutaredoxin	Cellular Component: cytoplasm (GO:0005737);|Molecular Function: electron transfer activity (GO:0009055);|Molecular Function: protein disulfide oxidoreductase activity (GO:0015035);|Biological Process: cell redox homeostasis (GO:0045454);|Molecular Function: metal ion binding (GO:0046872);|Molecular Function: 2 iron, 2 sulfur cluster binding (GO:0051537);	--	--
TRINITY_DN10689_c0_g1_i1	3.35164	--	--	--	--	--	--	--	--	--	--	--	--	--	--	--	--	--	--	--	--	--
TRINITY_DN1068_c0_g1_i1	3.90618	gi|944225906|gb|KQK90310.1|	hypothetical protein SETIT_034653mg [Setaria italica]	Q8H2X8.2	RecName: Full=Protein SHORT-ROOT 1; AltName: Full=OsSHR1	--	--	--	--	--	--	--	--	--	--	--	K	ENOG41116YR	Transcription factor	Molecular Function: DNA binding transcription factor activity (GO:0003700);|Cellular Component: nucleus (GO:0005634);|Biological Process: transcription, DNA-templated (GO:0006351);|Biological Process: regulation of transcription, DNA-templated (GO:0006355);|Biological Process: asymmetric cell division (GO:0008356);|Biological Process: radial pattern formation (GO:0009956);|Molecular Function: seq…	--	--
TRINITY_DN10690_c0_g1_i1	16.341	--	--	--	--	--	--	--	--	--	--	--	--	--	--	--	--	--	--	--	--	--
TRINITY_DN10693_c0_g1_i1	9.14742	--	--	--	--	--	--	--	--	--	--	--	--	--	--	--	--	--	--	--	--	--
TRINITY_DN10694_c0_g1_i1	3.02371	gi|357127009|ref|XP_003565179.1|	PREDICTED: pectin acetylesterase 5-like [Brachypodium distachyon]	Q84JS1.1	RecName: Full=Pectin acetylesterase 6; Flags: Precursor	--	--	--	--	--	--	KOG4287	Pectin acetylesterase and similar proteins	[M]	CELLULAR PROCESSES AND SIGNALING	Cell wall/membrane/envelope biogenesis	S	ENOG410XQKD	pectinacetylesterase	Cellular Component: extracellular region (GO:0005576);|Cellular Component: plant-type cell wall (GO:0009505);|Molecular Function: pectin acetylesterase activity (GO:0052793);|Biological Process: cell wall organization (GO:0071555);	--	--
TRINITY_DN10696_c0_g1_i1	7.24546	--	--	--	--	--	--	--	--	--	--	--	--	--	--	--	--	--	--	--	--	--
TRINITY_DN10698_c0_g1_i1	4.9289	gi|514721982|ref|XP_004954875.1|	PREDICTED: protein WALLS ARE THIN 1-like [Setaria italica]	Q6J163.1	RecName: Full=Auxin-induced protein 5NG4	--	--	--	--	--	--	--	--	--	--	--	S	ENOG4111NJ3	EamA-like transporter family	Cellular Component: cytoplasm (GO:0005737);|Cellular Component: integral component of plasma membrane (GO:0005887);|Cellular Component: cell cortex (GO:0005938);|Biological Process: auxin-activated signaling pathway (GO:0009734);|Molecular Function: transmembrane transporter activity (GO:0022857);	--	--
TRINITY_DN106_c0_g1_i1	20.0536	gi|944265336|gb|KQL29576.1|	hypothetical protein SETIT_019973mg [Setaria italica]	--	--	--	--	--	--	--	--	--	--	--	--	--	S	ENOG410YV9T	NA	--	--	--
TRINITY_DN10702_c0_g1_i1	2.45249	--	--	--	--	--	--	--	--	--	--	--	--	--	--	--	--	--	--	--	--	--
TRINITY_DN10705_c0_g1_i1	18.3814	gi|1002313667|ref|XP_015620205.1|	PREDICTED: mitochondrial import receptor subunit TOM5 homolog [Oryza sativa Japonica Group]	Q9SD80.3	RecName: Full=Mitochondrial import receptor subunit TOM5 homolog; AltName: Full=Translocase of outer membrane 5 kDa subunit homolog	--	--	--	--	--	--	--	--	--	--	--	S	ENOG410Z8U1	mitochondrial import receptor subunit tom5 homolog	Cellular Component: mitochondrion (GO:0005739);|Cellular Component: mitochondrial outer membrane translocase complex (GO:0005742);|Cellular Component: plastid (GO:0009536);|Biological Process: protein transport (GO:0015031);|Cellular Component: integral component of membrane (GO:0016021);	--	--
TRINITY_DN10708_c0_g1_i1	5.65293	gi|514733034|ref|XP_004957578.1|	PREDICTED: DNA mismatch repair protein MLH3 isoform X1 [Setaria italica]	F4JN26.2	RecName: Full=DNA mismatch repair protein MLH3; AltName: Full=MutL protein homolog 3	sita:101783580	K08739	MLH3	DNA mismatch repair protein MLH3	ko03430	Mismatch repair	KOG1977	DNA mismatch repair protein - MLH3 family	[L]	INFORMATION STORAGE AND PROCESSING	Replication, recombination and repair	L	COG0323	This protein is involved in the repair of mismatches in DNA. It is required for dam-dependent methyl-directed DNA mismatch repair. May act as a molecular matchmaker , a protein that promotes the formation of a stable complex between two or more DNA-binding proteins in an ATP-dependent manner without itself being part of a final effector complex (By similarity)	Cellular Component: synaptonemal complex (GO:0000795);|Molecular Function: single-stranded DNA binding (GO:0003697);|Molecular Function: ATP binding (GO:0005524);|Cellular Component: chromosome (GO:0005694);|Cellular Component: chiasma (GO:0005712);|Biological Process: mismatch repair (GO:0006298);|Biological Process: reciprocal meiotic recombination (GO:0007131);|Molecular Function: ATPase activ…	--	--
TRINITY_DN10712_c0_g1_i1	1.24556	--	--	--	--	--	--	--	--	--	--	--	--	--	--	--	--	--	--	--	--	--
TRINITY_DN10717_c0_g1_i1	7.46522	--	--	--	--	--	--	--	--	--	--	--	--	--	--	--	--	--	--	--	--	--
TRINITY_DN10719_c0_g1_i1	4.08273	gi|514798067|ref|XP_004973979.1|	PREDICTED: UBX domain-containing protein 1-like isoform X2 [Setaria italica]	Q9ZU93.2	RecName: Full=Plant UBX domain-containing protein 2; Short=PUX2; AltName: Full=AtPUB3; AltName: Full=CDC48-interacting UBX-domain protein 2	--	--	--	--	--	--	KOG2699	Predicted ubiquitin regulatory protein	[O]	CELLULAR PROCESSES AND SIGNALING	Posttranslational modification, protein turnover, chaperones	S	ENOG410XQQK	alveolar soft part sarcoma chromosome region, candidate 1	Biological Process: response to fungus (GO:0009620);|Cellular Component: membrane (GO:0016020);|Molecular Function: metal ion binding (GO:0046872);|Biological Process: defense response to fungus (GO:0050832);	--	--
TRINITY_DN10720_c0_g1_i1	13.5728	gi|474112686|gb|EMS55724.1|	hypothetical protein TRIUR3_10367 [Triticum urartu]	--	--	--	--	--	--	--	--	--	--	--	--	--	S	ENOG41103TY	ZnF_C2HC	--	--	--
TRINITY_DN10722_c0_g1_i1	2.58972	gi|218184798|gb|EEC67225.1|	hypothetical protein OsI_34141 [Oryza sativa Indica Group]	--	--	--	--	--	--	--	--	--	--	--	--	--	S	ENOG4112CJU	G-patch domain	--	--	--
TRINITY_DN10723_c0_g1_i1	10.0535	gi|669029750|emb|CDM84057.1|	unnamed protein product [Triticum aestivum]	Q8RXH2.1	RecName: Full=Nuclear pore complex protein NUP85; AltName: Full=Nuclear pore complex protein NUP75; AltName: Full=Nucleoporin 75; AltName: Full=Nucleoporin 85	bdi:100830016	K14304	NUP85	nuclear pore complex protein Nup85	ko03013	RNA transport	KOG2271	Nuclear pore complex component (sc Nup85)	[YU]	CELLULAR PROCESSES AND SIGNALING|CELLULAR PROCESSES AND SIGNALING	Nuclear structure |Intracellular trafficking, secretion, and vesicular transport	U	ENOG410YK7T	Allows the formation of correctly charged Gln-tRNA(Gln) through the transamidation of misacylated Glu-tRNA(Gln) in chloroplasts and mitochondria. The reaction takes place in the presence of glutamine and ATP through an activated gamma-phospho- Glu-tRNA(Gln) (By similarity)	Cellular Component: nuclear envelope (GO:0005635);|Biological Process: mRNA export from nucleus (GO:0006406);|Biological Process: protein import into nucleus (GO:0006606);|Biological Process: response to abscisic acid (GO:0009737);|Molecular Function: structural constituent of nuclear pore (GO:0017056);|Cellular Component: nuclear pore outer ring (GO:0031080);|Biological Process: positive regulat…	--	--
TRINITY_DN10726_c0_g1_i1	1.82292	--	--	--	--	--	--	--	--	--	--	--	--	--	--	--	--	--	--	--	--	--
TRINITY_DN10726_c1_g1_i1	4.53545	--	--	--	--	--	--	--	--	--	--	--	--	--	--	--	--	--	--	--	--	--
TRINITY_DN10729_c0_g1_i1	3.69165	--	--	--	--	--	--	--	--	--	--	--	--	--	--	--	--	--	--	--	--	--
TRINITY_DN10730_c0_g1_i2	3.8014	gi|944242484|gb|KQL06792.1|	hypothetical protein SETIT_000040mg [Setaria italica]	Q7FMW4.1	RecName: Full=ABC transporter G family member 38; Short=OsABCG38; AltName: Full=Pleiotropic drug resistance protein 15; Short=OsPDR15	--	--	--	--	--	--	KOG0065	Pleiotropic drug resistance proteins (PDR1-15), ABC superfamily	[Q]	METABOLISM	Secondary metabolites biosynthesis, transport and catabolism	V	COG0842	(ABC) transporter	Molecular Function: ATP binding (GO:0005524);|Cellular Component: plasma membrane (GO:0005886);|Cellular Component: integral component of membrane (GO:0016021);|Molecular Function: ATPase activity, coupled to transmembrane movement of substances (GO:0042626);	--	--
TRINITY_DN10731_c0_g1_i1	3.88019	--	--	--	--	--	--	--	--	--	--	--	--	--	--	--	--	--	--	--	--	--
TRINITY_DN10732_c0_g1_i1	4.05331	--	--	--	--	--	--	--	--	--	--	--	--	--	--	--	--	--	--	--	--	--
TRINITY_DN10733_c0_g1_i1	3.10169	gi|326498339|dbj|BAJ98597.1|	predicted protein [Hordeum vulgare subsp. vulgare]	--	--	--	--	--	--	--	--	--	--	--	--	--	L	ENOG410XPDU	Transcription termination factor, RNA polymerase II	--	--	--
TRINITY_DN10735_c0_g1_i1	3.18262	gi|913375144|emb|CRK77073.1|	RNA-dependent RNA polymerase [Potato virus S]	P22657.1	RecName: Full=RNA replication protein; AltName: Full=152 kDa protein; AltName: Full=ORF1 protein; Includes: RecName: Full=RNA-directed RNA polymerase; Includes: RecName: Full=Helicase	--	--	--	--	--	--	--	--	--	--	--	--	--	--	Molecular Function: RNA binding (GO:0003723);|Molecular Function: RNA-directed 5'-3' RNA polymerase activity (GO:0003968);|Molecular Function: helicase activity (GO:0004386);|Molecular Function: ATP binding (GO:0005524);|Biological Process: transcription, DNA-templated (GO:0006351);|Biological Process: viral RNA genome replication (GO:0039694);	--	--
TRINITY_DN10736_c0_g1_i1	6.88141	--	--	--	--	--	--	--	--	--	--	--	--	--	--	--	--	--	--	--	--	--
TRINITY_DN10738_c0_g1_i2	8.49264	--	--	--	--	--	--	--	--	--	--	--	--	--	--	--	--	--	--	--	--	--
TRINITY_DN10739_c0_g1_i1	3.65766	gi|474207091|gb|EMS58716.1|	Putative disease resistance protein RGA3 [Triticum urartu]	--	--	--	--	--	--	--	--	--	--	--	--	--	--	--	--	--	--	--
TRINITY_DN10739_c0_g2_i1	2.21296	--	--	--	--	--	--	--	--	--	--	--	--	--	--	--	--	--	--	--	--	--
TRINITY_DN1073_c0_g1_i1	2.38411	gi|242076380|ref|XP_002448126.1|	hypothetical protein SORBIDRAFT_06g021690 [Sorghum bicolor]	O65555.1	RecName: Full=BTB/POZ domain-containing protein At4g30940	--	--	--	--	--	--	KOG2714	SETA binding protein SB1 and related proteins, contain BTB/POZ domain	[R]	POORLY CHARACTERIZED	General function prediction only	S	ENOG410XSWI	Potassium channel tetramerisation domain containing 3	Biological Process: protein ubiquitination (GO:0016567);|Biological Process: protein homooligomerization (GO:0051260);	--	--
TRINITY_DN10741_c0_g1_i1	16.8211	gi|944262449|gb|KQL26706.1|	hypothetical protein SETIT_033270mg, partial [Setaria italica]	C7J4U3.1	RecName: Full=Dolichyl-diphosphooligosaccharide--protein glycosyltransferase subunit 4A	--	--	--	--	--	--	--	--	--	--	--	S	ENOG410Z9RD	May be involved in N-glycosylation through its association with N-oligosaccharyl transferase (By similarity)	Cellular Component: endoplasmic reticulum membrane (GO:0005789);|Cellular Component: integral component of membrane (GO:0016021);	--	--
TRINITY_DN10745_c0_g1_i1	3.90268	--	--	--	--	--	--	--	--	--	--	--	--	--	--	--	--	--	--	--	--	--
TRINITY_DN10746_c0_g1_i1	3.65347	gi|326487169|dbj|BAJ89569.1|	predicted protein [Hordeum vulgare subsp. vulgare]	--	--	--	--	--	--	--	--	--	--	--	--	--	S	ENOG411058E	NA	--	--	--
TRINITY_DN10747_c0_g1_i1	6.04268	--	--	--	--	--	--	--	--	--	--	--	--	--	--	--	--	--	--	--	--	--
TRINITY_DN10749_c0_g1_i1	3.7886	gi|110748572|gb|ABG89853.1|	unknown [Phyllostachys edulis]	--	--	--	--	--	--	--	--	--	--	--	--	--	S	ENOG41113SI	Retroviral aspartyl protease	--	--	--
TRINITY_DN10749_c1_g1_i1	6.39529	gi|670426373|ref|XP_008653833.1|	PREDICTED: uncharacterized protein LOC103633960 [Zea mays]	--	--	--	--	--	--	--	--	--	--	--	--	--	S	ENOG410ZCHU	Retrotransposon gag protein	--	--	--
TRINITY_DN10750_c0_g1_i1	5.70993	--	--	--	--	--	--	--	--	--	--	--	--	--	--	--	--	--	--	--	--	--
TRINITY_DN10752_c0_g1_i1	4.71034	gi|357116022|ref|XP_003559784.1|	PREDICTED: protein ROOT PRIMORDIUM DEFECTIVE 1 [Brachypodium distachyon]	Q689D6.1	RecName: Full=Protein ROOT PRIMORDIUM DEFECTIVE 1	--	--	--	--	--	--	--	--	--	--	--	S	ENOG410YASP	Plant organelle RNA recognition domain	Biological Process: negative regulation of cell proliferation (GO:0008285);|Biological Process: lateral root morphogenesis (GO:0010102);	--	--
TRINITY_DN10754_c0_g1_i1	6.05614	gi|670357785|ref|XP_008654908.1|	PREDICTED: uncharacterized LOC100191280 isoform X1 [Zea mays]	Q75V57.1	RecName: Full=Serine/threonine-protein kinase SAPK9; AltName: Full=Osmotic stress/abscisic acid-activated protein kinase 9; AltName: Full=stress-activated protein kinase 9; Short=OsSAPK9	sbi:SORBI_01g014720	K14498	SNRK2	serine/threonine-protein kinase SRK2	ko04075	Plant hormone signal transduction	KOG0583	Serine/threonine protein kinase	[T]	CELLULAR PROCESSES AND SIGNALING	Signal transduction mechanisms	T	COG0515	Serine Threonine protein kinase	Molecular Function: protein serine/threonine kinase activity (GO:0004674);|Molecular Function: ATP binding (GO:0005524);|Cellular Component: nucleus (GO:0005634);|Cellular Component: cytoplasm (GO:0005737);|Biological Process: protein phosphorylation (GO:0006468);|Biological Process: abscisic acid-activated signaling pathway (GO:0009738);|Biological Process: intracellular signal transduction (GO:…	--	--
TRINITY_DN10755_c0_g1_i1	4.26588	--	--	--	--	--	--	--	--	--	--	--	--	--	--	--	--	--	--	--	--	--
TRINITY_DN10759_c0_g1_i1	2.14674	--	--	--	--	--	--	--	--	--	--	--	--	--	--	--	--	--	--	--	--	--
TRINITY_DN10760_c0_g1_i1	6.35397	--	--	--	--	--	--	--	--	--	--	--	--	--	--	--	--	--	--	--	--	--
TRINITY_DN10762_c0_g1_i1	8.26246	gi|992272375|gb|KXG32493.1|	hypothetical protein SORBI_003G161700 [Sorghum bicolor]	Q9LMN8.2	RecName: Full=Wall-associated receptor kinase 3; Flags: Precursor	--	--	--	--	--	--	--	--	--	--	--	T	COG0515	Serine Threonine protein kinase	--	--	--
TRINITY_DN10763_c0_g1_i1	5.10879	gi|1002844089|ref|XP_006647973.2|	PREDICTED: separase [Oryza brachyantha]	Q5IBC5.1	RecName: Full=Separase; AltName: Full=Protein EXTRA SPINDLE POLES; Short=AtESP; AltName: Full=Protein RADIALLY SWOLLEN 4	obr:102702071	K02365	ESP1	separase	ko04113|ko04111|ko04114|ko04110	Meiosis - yeast|Cell cycle - yeast|Oocyte meiosis|Cell cycle	KOG1849	Regulator of spindle pole body duplication	[D]	CELLULAR PROCESSES AND SIGNALING	Cell cycle control, cell division, chromosome partitioning	DO	COG5155	extra spindle pole bodies homolog 1 (S. cerevisiae)	Biological Process: cytokinesis by cell plate formation (GO:0000911);|Molecular Function: cysteine-type endopeptidase activity (GO:0004197);|Cellular Component: nucleus (GO:0005634);|Cellular Component: cytoplasm (GO:0005737);|Cellular Component: microtubule (GO:0005874);|Biological Process: exocytosis (GO:0006887);|Molecular Function: peptidase activity (GO:0008233);|Biological Process: embryo d…	--	--
TRINITY_DN10764_c0_g1_i1	3.19885	gi|514749565|ref|XP_004961890.1|	PREDICTED: rop guanine nucleotide exchange factor 7 [Setaria italica]	Q9LZN0.1	RecName: Full=Rop guanine nucleotide exchange factor 7; Short=AtRopGEF7; AltName: Full=Rho of plants guanine nucleotide exchange factor 7	--	--	--	--	--	--	--	--	--	--	--	S	ENOG4110DIX	rop guanine nucleotide exchange factor	Molecular Function: Rho guanyl-nucleotide exchange factor activity (GO:0005089);|Cellular Component: cytosol (GO:0005829);|Cellular Component: plasma membrane (GO:0005886);	--	--
TRINITY_DN10770_c0_g1_i1	14.9808	--	--	--	--	--	--	--	--	--	--	--	--	--	--	--	--	--	--	--	--	--
TRINITY_DN10771_c0_g1_i1	3.86743	--	--	--	--	--	--	--	--	--	--	--	--	--	--	--	--	--	--	--	--	--
TRINITY_DN10773_c0_g1_i1	4.05411	--	--	--	--	--	--	--	--	--	--	--	--	--	--	--	--	--	--	--	--	--
TRINITY_DN10774_c0_g1_i1	8.23595	gi|242060956|ref|XP_002451767.1|	hypothetical protein SORBIDRAFT_04g007490 [Sorghum bicolor]	Q2R2D5.1	RecName: Full=Receptor kinase-like protein Xa21; Contains: RecName: Full=Receptor kinase-like protein Xa21, processed; Flags: Precursor	--	--	--	--	--	--	--	--	--	--	--	S	COG4886	leucine Rich Repeat	Molecular Function: protein serine/threonine kinase activity (GO:0004674);|Molecular Function: ATP binding (GO:0005524);|Cellular Component: nucleus (GO:0005634);|Cellular Component: endoplasmic reticulum membrane (GO:0005789);|Cellular Component: plasma membrane (GO:0005886);|Biological Process: defense response (GO:0006952);|Cellular Component: integral component of membrane (GO:0016021);|Cellu…	--	--
TRINITY_DN10777_c0_g1_i1	2.58288	gi|1002866574|ref|XP_015696084.1|	PREDICTED: RNA polymerase sigma factor sigF, chloroplastic [Oryza brachyantha]	Q9LD95.1	RecName: Full=RNA polymerase sigma factor sigF, chloroplastic; Short=Sigma factor F; Short=Sigma-F; AltName: Full=Protein SINGLET OXYGEN-LINKED DEATH ACTIVATOR 8; AltName: Full=RNA polymerase sigma factor sig6; Short=Atsig6; Short=Sigma factor 6; Flags: Precursor	--	--	--	--	--	--	--	--	--	--	--	K	COG0568	Sigma factors are initiation factors that promote the attachment of RNA polymerase to specific initiation sites and are then released (By similarity)	Molecular Function: plastid sigma factor activity (GO:0001053);|Molecular Function: DNA binding (GO:0003677);|Molecular Function: DNA binding transcription factor activity (GO:0003700);|Biological Process: DNA-templated transcription, initiation (GO:0006352);|Cellular Component: chloroplast (GO:0009507);|Cellular Component: plastid (GO:0009536);|Molecular Function: sigma factor activity (GO:00169…	--	--
TRINITY_DN10779_c0_g1_i1	4.00667	gi|960460758|ref|XP_014753134.1|	PREDICTED: uncharacterized protein LOC100823404 isoform X4 [Brachypodium distachyon]	--	--	--	--	--	--	--	--	--	--	--	--	--	S	ENOG410XT8B	ser Thr protein phosphatase family protein	--	--	--
TRINITY_DN1077_c0_g1_i1	4.00272	--	--	--	--	--	--	--	--	--	--	--	--	--	--	--	--	--	--	--	--	--
TRINITY_DN10780_c0_g1_i1	13.7179	gi|835920773|ref|XP_012698756.1|	PREDICTED: phosphatidylinositol 4-phosphate 5-kinase 6 [Setaria italica]	--	--	sita:101767396	K00889	PIP5K	1-phosphatidylinositol-4-phosphate 5-kinase	ko00562|ko04144|ko04011|ko04139|ko04072|ko04810|ko04070	Inositol phosphate metabolism|Endocytosis|MAPK signaling pathway - yeast|Regulation of mitophagy - yeast|Phospholipase D signaling pathway|Regulation of actin cytoskeleton|Phosphatidylinositol signaling system	--	--	--	--	--	T	COG5253	phosphatidylinositol-4-phosphate 5-kinase	--	--	--
TRINITY_DN10782_c0_g1_i1	4.07158	--	--	--	--	--	--	--	--	--	--	--	--	--	--	--	--	--	--	--	--	--
TRINITY_DN10786_c0_g1_i1	5.66426	gi|727513575|ref|XP_010433116.1|	PREDICTED: leucine-rich repeat extensin-like protein 6 [Camelina sativa]	--	--	--	--	--	--	--	--	--	--	--	--	--	S	ENOG410YFAF	NA	--	--	--
TRINITY_DN10789_c0_g1_i1	7.42895	--	--	--	--	--	--	--	--	--	--	--	--	--	--	--	--	--	--	--	--	--
TRINITY_DN1078_c0_g1_i1	10.6732	gi|514785914|ref|XP_004970956.1|	PREDICTED: protein NRT1/ PTR FAMILY 8.1-like isoform X2 [Setaria italica]	Q9M390.1	RecName: Full=Protein NRT1/ PTR FAMILY 8.1; Short=AtNPF8.1; AltName: Full=Peptide transporter PTR1	sita:101786748	K14638	SLC15A3_4, PHT	solute carrier family 15 (peptide/histidine transporter), member 3/4	--	--	KOG1237	H+/oligopeptide symporter	[E]	METABOLISM	Amino acid transport and metabolism	E	COG3104	transporter	Cellular Component: plasma membrane (GO:0005886);|Biological Process: nitrogen compound metabolic process (GO:0006807);|Cellular Component: plasmodesma (GO:0009506);|Biological Process: protein transport (GO:0015031);|Cellular Component: integral component of membrane (GO:0016021);|Molecular Function: transmembrane transporter activity (GO:0022857);|Molecular Function: dipeptide transporter activ…	--	--
TRINITY_DN10791_c0_g1_i1	14.878	gi|695079124|ref|XP_009386971.1|	PREDICTED: ABC transporter A family member 1 [Musa acuminata subsp. malaccensis]	Q84M24.2	RecName: Full=ABC transporter A family member 1; Short=ABC transporter ABCA.1; Short=AtABCA1; AltName: Full=ABC one homolog protein 1; Short=AtAOH1	mus:103973989	K05643	ABCA3	ATP-binding cassette, subfamily A (ABC1), member 3	ko02010	ABC transporters	KOG0059	Lipid exporter ABCA1 and related proteins, ABC superfamily	[IR]	METABOLISM|POORLY CHARACTERIZED	Lipid transport and metabolism |General function prediction only	V	COG1131	(ABC) transporter	Molecular Function: ATP binding (GO:0005524);|Cellular Component: vacuolar membrane (GO:0005774);|Biological Process: lipid transport (GO:0006869);|Cellular Component: integral component of membrane (GO:0016021);|Molecular Function: ATPase activity, coupled to transmembrane movement of substances (GO:0042626);	--	--
TRINITY_DN10791_c0_g2_i1	5.91974	gi|672134578|ref|XP_008790942.1|	PREDICTED: ABC transporter A family member 1 [Phoenix dactylifera]	Q84M24.2	RecName: Full=ABC transporter A family member 1; Short=ABC transporter ABCA.1; Short=AtABCA1; AltName: Full=ABC one homolog protein 1; Short=AtAOH1	pda:103707982	K05643	ABCA3	ATP-binding cassette, subfamily A (ABC1), member 3	ko02010	ABC transporters	KOG0059	Lipid exporter ABCA1 and related proteins, ABC superfamily	[IR]	METABOLISM|POORLY CHARACTERIZED	Lipid transport and metabolism |General function prediction only	V	COG1131	(ABC) transporter	Molecular Function: ATP binding (GO:0005524);|Cellular Component: vacuolar membrane (GO:0005774);|Biological Process: lipid transport (GO:0006869);|Cellular Component: integral component of membrane (GO:0016021);|Molecular Function: ATPase activity, coupled to transmembrane movement of substances (GO:0042626);	--	--
TRINITY_DN10794_c0_g1_i1	1.26195	gi|77554924|gb|ABA97720.1|	transposon protein, putative, CACTA, En/Spm sub-class [Oryza sativa Japonica Group]	--	--	--	--	--	--	--	--	--	--	--	--	--	S	ENOG41104DK	CACTA, En Spm sub-class	--	--	--
TRINITY_DN10796_c0_g1_i1	0.942201	gi|474250674|gb|EMS60204.1|	hypothetical protein TRIUR3_28151 [Triticum urartu]	--	--	--	--	--	--	--	--	--	--	--	--	--	S	ENOG41106IF	Pfam:DUF584	--	--	--
TRINITY_DN10798_c0_g1_i1	9.93592	gi|242093502|ref|XP_002437241.1|	hypothetical protein SORBIDRAFT_10g023410 [Sorghum bicolor]	Q9SSC1.1	RecName: Full=MAPK kinase substrate protein At1g80180	--	--	--	--	--	--	--	--	--	--	--	S	ENOG411052U	NA	Cellular Component: plasma membrane (GO:0005886);|Biological Process: stomatal complex patterning (GO:0010375);	--	--
TRINITY_DN10799_c0_g1_i1	11.2437	gi|1002868174|ref|XP_015696574.1|	PREDICTED: trigger factor isoform X2 [Oryza brachyantha]	--	--	--	--	--	--	--	--	--	--	--	--	--	S	ENOG410YJEJ	Bacterial trigger factor protein (TF)	--	--	--
TRINITY_DN1079_c0_g1_i1	14.804	--	--	--	--	--	--	--	--	--	--	--	--	--	--	--	--	--	--	--	--	--
TRINITY_DN107_c0_g1_i1	15.6632	--	--	--	--	--	--	--	--	--	--	--	--	--	--	--	--	--	--	--	--	--
TRINITY_DN10801_c0_g1_i1	3.51129	--	--	--	--	--	--	--	--	--	--	--	--	--	--	--	--	--	--	--	--	--
TRINITY_DN10802_c0_g1_i1	24.3368	--	--	--	--	--	--	--	--	--	--	--	--	--	--	--	--	--	--	--	--	--
TRINITY_DN10804_c0_g1_i1	2.95999	gi|1002265600|ref|XP_015637132.1|	PREDICTED: polyadenylate-binding protein-interacting protein 7 [Oryza sativa Japonica Group]	--	--	--	--	--	--	--	--	--	--	--	--	--	S	ENOG41101K4	NEDD4 binding protein	--	--	--
TRINITY_DN10805_c0_g1_i1	5.18443	gi|1002858597|ref|XP_006657207.2|	PREDICTED: D-3-phosphoglycerate dehydrogenase 1, chloroplastic-like [Oryza brachyantha]	O49485.1	RecName: Full=D-3-phosphoglycerate dehydrogenase 1, chloroplastic; AltName: Full=Protein EMBRYO SAC DEVELOPMENT ARREST 9; Flags: Precursor	obr:102720719	K00058	serA, PHGDH	D-3-phosphoglycerate dehydrogenase / 2-oxoglutarate reductase	ko00260|ko01200|ko00680|ko01230	Glycine, serine and threonine metabolism|Carbon metabolism|Methane metabolism|Biosynthesis of amino acids	KOG0068	D-3-phosphoglycerate dehydrogenase, D-isomer-specific 2-hydroxy acid dehydrogenase superfamily	[E]	METABOLISM	Amino acid transport and metabolism	E	COG0111	Dehydrogenase	Molecular Function: phosphoglycerate dehydrogenase activity (GO:0004617);|Molecular Function: ATP binding (GO:0005524);|Cellular Component: mitochondrion (GO:0005739);|Biological Process: L-serine biosynthetic process (GO:0006564);|Cellular Component: chloroplast (GO:0009507);|Cellular Component: plastid (GO:0009536);|Biological Process: pollen development (GO:0009555);|Biological Process: megaga…	--	--
TRINITY_DN10807_c0_g1_i1	4.8832	--	--	--	--	--	--	--	--	--	--	--	--	--	--	--	--	--	--	--	--	--
TRINITY_DN10808_c0_g1_i1	19.1984	gi|960486503|ref|XP_014758141.1|	PREDICTED: uncharacterized protein LOC100845829 isoform X2 [Brachypodium distachyon]	O65472.2	RecName: Full=Putative cysteine-rich receptor-like protein kinase 12; Short=Cysteine-rich RLK12; Flags: Precursor	bdi:100845829	K17302	COPB2, SEC27	coatomer subunit beta'	--	--	--	--	--	--	--	T	COG0515	Serine Threonine protein kinase	--	--	--
TRINITY_DN1080_c0_g1_i1	2.10998	gi|573940953|ref|XP_006652875.1|	PREDICTED: G-type lectin S-receptor-like serine/threonine-protein kinase At1g11410 [Oryza brachyantha]	Q9SXB8.3	RecName: Full=G-type lectin S-receptor-like serine/threonine-protein kinase At1g11330; Flags: Precursor	--	--	--	--	--	--	--	--	--	--	--	T	COG0515	Serine Threonine protein kinase	--	--	--
TRINITY_DN10810_c0_g1_i1	14.4285	--	--	--	--	--	--	--	--	--	--	--	--	--	--	--	--	--	--	--	--	--
TRINITY_DN10813_c0_g1_i1	1.89962	gi|944061504|gb|KQJ97094.1|	hypothetical protein BRADI_3g28775 [Brachypodium distachyon]	--	--	--	--	--	--	--	--	--	--	--	--	--	S	ENOG41107HF	NA	--	--	--
TRINITY_DN10816_c0_g1_i1	6.58543	--	--	--	--	--	--	--	--	--	--	--	--	--	--	--	--	--	--	--	--	--
TRINITY_DN10818_c0_g1_i1	6.86776	gi|284434538|gb|ADB85292.1|	putative retrotransposon protein [Phyllostachys edulis]	--	--	--	--	--	--	--	--	--	--	--	--	--	--	--	--	--	--	--
TRINITY_DN10819_c0_g1_i1	6.28705	gi|944070508|gb|KQK05992.1|	hypothetical protein BRADI_2g23797 [Brachypodium distachyon]	--	--	--	--	--	--	--	--	--	--	--	--	--	L	COG0177	endonuclease III	--	--	--
TRINITY_DN10823_c0_g1_i1	6.39202	gi|301111414|ref|XP_002904786.1|	ribosomal protein L27 [Phytophthora infestans T30-4]	P18445.3	RecName: Full=60S ribosomal protein L27a	psoj:PHYSODRAFT_354074	K02900	RP-L27Ae, RPL27A	large subunit ribosomal protein L27Ae	ko03010	Ribosome	KOG1742	60s ribosomal protein L15/L27	[J]	INFORMATION STORAGE AND PROCESSING	Translation, ribosomal structure and biogenesis	J	COG0200	Binds to the 23S rRNA (By similarity)	Biological Process: cytoplasmic translation (GO:0002181);|Molecular Function: RNA binding (GO:0003723);|Molecular Function: structural constituent of ribosome (GO:0003735);|Biological Process: translation (GO:0006412);|Cellular Component: membrane (GO:0016020);|Cellular Component: cytosolic large ribosomal subunit (GO:0022625);|Cellular Component: cytosolic ribosome (GO:0022626);	--	--
TRINITY_DN10825_c0_g1_i1	3.79174	gi|301113256|ref|XP_002998398.1|	60S ribosomal protein L8, putative [Phytophthora infestans T30-4]	P29766.1	RecName: Full=60S ribosomal protein L8; AltName: Full=L2; AltName: Full=Ribosomal protein TL2	pif:PITG_06237	K02938	RP-L8e, RPL8	large subunit ribosomal protein L8e	ko03010	Ribosome	KOG2309	60s ribosomal protein L2/L8	[J]	INFORMATION STORAGE AND PROCESSING	Translation, ribosomal structure and biogenesis	J	COG0090	One of the primary rRNA binding proteins. Required for association of the 30S and 50S subunits to form the 70S ribosome, for tRNA binding and peptide bond formation. It has been suggested to have peptidyltransferase activity	Biological Process: cytoplasmic translation (GO:0002181);|Molecular Function: RNA binding (GO:0003723);|Molecular Function: structural constituent of ribosome (GO:0003735);|Cellular Component: cytosolic large ribosomal subunit (GO:0022625);	--	--
TRINITY_DN10826_c0_g1_i1	2.89672	gi|357122665|ref|XP_003563035.1|	PREDICTED: ankyrin repeat domain-containing protein 13C-like [Brachypodium distachyon]	--	--	--	--	--	--	--	--	--	--	--	--	--	S	ENOG410XNMS	ankyrin repeat domain	--	--	--
TRINITY_DN10827_c0_g1_i1	12.3297	gi|1002282570|ref|XP_015645576.1|	PREDICTED: vacuolar protein sorting-associated protein 32 homolog 1 [Oryza sativa Japonica Group]	O82197.1	RecName: Full=Vacuolar protein sorting-associated protein 32 homolog 1; Short=AtVPS32-1; AltName: Full=Charged multivesicular body protein 4 homolog 1; AltName: Full=ESCRT-III complex subunit VPS32 homolog 1	osa:4343270	K12194	CHMP4, SNF7, VPS32	charged multivesicular body protein 4	ko04144	Endocytosis	KOG1656	Protein involved in glucose derepression and pre-vacuolar endosome protein sorting	[U]	CELLULAR PROCESSES AND SIGNALING	Intracellular trafficking, secretion, and vesicular transport	U	ENOG410YE9I	Charged multivesicular body protein	Cellular Component: ESCRT III complex (GO:0000815);|Cellular Component: plasma membrane (GO:0005886);|Biological Process: vacuolar transport (GO:0007034);|Biological Process: protein transport (GO:0015031);	--	--
TRINITY_DN10828_c0_g1_i1	14.5669	--	--	--	--	--	--	--	--	--	--	--	--	--	--	--	--	--	--	--	--	--
TRINITY_DN10829_c0_g1_i1	2.46403	gi|284434610|gb|ADB85337.1|	putative retrotransposon protein [Phyllostachys edulis]	P0CT41.1	RecName: Full=Transposon Tf2-12 polyprotein; AltName: Full=Retrotransposable element Tf2 155 kDa protein	--	--	--	--	--	--	KOG0017	FOG: Transposon-encoded proteins with TYA, reverse transcriptase, integrase domains in various combinations	[R]	POORLY CHARACTERIZED	General function prediction only	L	COG2801	Retrotransposon protein	Molecular Function: DNA binding (GO:0003677);|Molecular Function: RNA binding (GO:0003723);|Molecular Function: DNA-directed DNA polymerase activity (GO:0003887);|Molecular Function: RNA-directed DNA polymerase activity (GO:0003964);|Molecular Function: aspartic-type endopeptidase activity (GO:0004190);|Molecular Function: endonuclease activity (GO:0004519);|Biological Process: DNA recombination …	--	--
TRINITY_DN10830_c0_g1_i1	11.7626	gi|573919064|ref|XP_006647153.1|	PREDICTED: TOM1-like protein 2 [Oryza brachyantha]	Q8L860.1	RecName: Full=TOM1-like protein 9	--	--	--	--	--	--	KOG1087	Cytosolic sorting protein GGA2/TOM1	[U]	CELLULAR PROCESSES AND SIGNALING	Intracellular trafficking, secretion, and vesicular transport	S	ENOG410Y26G	gamma adaptin ear containing, arf binding protein	Cellular Component: cytoplasm (GO:0005737);|Biological Process: intracellular protein transport (GO:0006886);|Cellular Component: membrane (GO:0016020);	--	--
TRINITY_DN10831_c0_g1_i2	6.02963	gi|960478625|ref|XP_003571114.3|	PREDICTED: methyl-CpG-binding domain-containing protein 9 [Brachypodium distachyon]	--	--	--	--	--	--	--	--	--	--	--	--	--	S	ENOG41128EW	PHD-finger	--	--	--
TRINITY_DN10834_c0_g1_i1	2.08468	gi|1002852948|ref|XP_015691974.1|	PREDICTED: uncharacterized protein LOC102701168 [Oryza brachyantha]	--	--	--	--	--	--	--	--	--	--	--	--	--	S	ENOG4111BUT	NA	--	--	--
TRINITY_DN10835_c0_g1_i1	9.39278	gi|514822441|ref|XP_004985885.1|	PREDICTED: transcription factor RF2b-like [Setaria italica]	Q6S4P4.2	RecName: Full=Transcription factor RF2b	--	--	--	--	--	--	--	--	--	--	--	K	ENOG410YAHK	Transcription factor	Molecular Function: DNA binding (GO:0003677);|Molecular Function: DNA binding transcription factor activity (GO:0003700);|Cellular Component: nucleus (GO:0005634);|Biological Process: transcription, DNA-templated (GO:0006351);	--	--
TRINITY_DN10836_c0_g1_i1	5.80877	--	--	--	--	--	--	--	--	--	--	--	--	--	--	--	--	--	--	--	--	--
TRINITY_DN10837_c0_g1_i1	9.65816	gi|1002256940|ref|XP_015632778.1|	PREDICTED: putative MO25-like protein At4g17270 [Oryza sativa Japonica Group]	P91891.2	RecName: Full=Protein Mo25; AltName: Full=dMo25	--	--	--	--	--	--	KOG1566	Conserved protein Mo25	[S]	POORLY CHARACTERIZED	Function unknown	S	ENOG410XP4S	Calcium binding protein	Biological Process: embryonic development via the syncytial blastoderm (GO:0001700);|Cellular Component: nucleus (GO:0005634);|Cellular Component: cytoplasm (GO:0005737);	--	--
TRINITY_DN10838_c0_g1_i1	10.2538	--	--	--	--	--	--	--	--	--	--	--	--	--	--	--	--	--	--	--	--	--
TRINITY_DN10841_c0_g1_i1	5.40809	gi|55773732|dbj|BAD72415.1|	Aldose 1-epimerase-like [Oryza sativa Japonica Group]	Q40784.1	RecName: Full=Putative glucose-6-phosphate 1-epimerase; AltName: Full=Putative D-hexose-6-phosphate mutarotase; AltName: Full=Putative apospory-associated protein C	osa:4327164	K01792	E5.1.3.15	glucose-6-phosphate 1-epimerase	ko00010	Glycolysis / Gluconeogenesis	KOG1594	Uncharacterized enzymes related to aldose 1-epimerase	[G]	METABOLISM	Carbohydrate transport and metabolism	G	COG0676	Aldose 1epimerase	Biological Process: carbohydrate metabolic process (GO:0005975);|Molecular Function: carbohydrate binding (GO:0030246);|Molecular Function: glucose-6-phosphate 1-epimerase activity (GO:0047938);	--	--
TRINITY_DN10842_c0_g1_i1	2.78516	--	--	--	--	--	--	--	--	--	--	--	--	--	--	--	--	--	--	--	--	--
TRINITY_DN10843_c0_g1_i1	12.4691	gi|992281551|gb|EER95018.2|	hypothetical protein SORBI_001G404900 [Sorghum bicolor]	P31252.1	RecName: Full=Ubiquitin-activating enzyme E1 3	sbi:SORBI_02g043880	K03178	UBE1, UBA1	ubiquitin-activating enzyme E1	ko04120	Ubiquitin mediated proteolysis	KOG2012	Ubiquitin activating enzyme UBA1	[O]	CELLULAR PROCESSES AND SIGNALING	Posttranslational modification, protein turnover, chaperones	H	COG0476	small protein activating enzyme activity	Molecular Function: ubiquitin activating enzyme activity (GO:0004839);|Molecular Function: ATP binding (GO:0005524);	--	--
TRINITY_DN10848_c0_g1_i1	5.77894	gi|1002258591|ref|XP_015633633.1|	PREDICTED: protein ROOT PRIMORDIUM DEFECTIVE 1 [Oryza sativa Japonica Group]	--	--	--	--	--	--	--	--	--	--	--	--	--	S	ENOG410YF7S	Plant organelle RNA recognition domain	--	--	--
TRINITY_DN10849_c0_g1_i1	2.90293	gi|836017501|ref|XP_004981410.2|	PREDICTED: probable GTP-binding protein OBGC2 [Setaria italica]	Q851Q6.1	RecName: Full=Probable GTP-binding protein OBGC2	--	--	--	--	--	--	--	--	--	--	--	S	COG0536	An essential GTPase which binds GTP, GDP and possibly (p)ppGpp with moderate affinity, with high nucleotide exchange rates and a fairly low GTP hydrolysis rate (By similarity). It may play a role in control of the cell cycle, stress response, ribosome biogenesis and in those bacteria that undergo differentiation, in morphogenesis control	Molecular Function: GTP binding (GO:0005525);	--	--
TRINITY_DN10850_c0_g1_i1	2.94069	--	--	--	--	--	--	--	--	--	--	--	--	--	--	--	--	--	--	--	--	--
TRINITY_DN10854_c0_g1_i1	5.32433	--	--	--	--	--	--	--	--	--	--	--	--	--	--	--	--	--	--	--	--	--
TRINITY_DN10855_c0_g1_i1	44.5477	gi|944248431|gb|KQL12694.1|	hypothetical protein SETIT_022661mg [Setaria italica]	Q9SRN0.1	RecName: Full=NDR1/HIN1-like protein 1	--	--	--	--	--	--	--	--	--	--	--	S	ENOG410YGTR	harpin-induced protein 1 domain containing protein, expressed	Molecular Function: signal transducer activity (GO:0004871);|Cellular Component: plasmodesma (GO:0009506);|Cellular Component: integral component of membrane (GO:0016021);|Cellular Component: anchored component of plasma membrane (GO:0046658);|Biological Process: defense response to virus (GO:0051607);	--	--
TRINITY_DN10856_c0_g1_i1	1.67521	--	--	--	--	--	--	--	--	--	--	--	--	--	--	--	--	--	--	--	--	--
TRINITY_DN10857_c0_g1_i1	7.83504	gi|514735753|ref|XP_004958236.1|	PREDICTED: protein NRT1/ PTR FAMILY 8.3-like [Setaria italica]	P46032.1	RecName: Full=Protein NRT1/ PTR FAMILY 8.3; Short=AtNPF8.3; AltName: Full=Histidine-transporting protein; AltName: Full=Peptide transporter PTR2	--	--	--	--	--	--	KOG1237	H+/oligopeptide symporter	[E]	METABOLISM	Amino acid transport and metabolism	E	COG3104	transporter	Cellular Component: plant-type vacuole (GO:0000325);|Cellular Component: vacuole (GO:0005773);|Cellular Component: vacuolar membrane (GO:0005774);|Cellular Component: Golgi apparatus (GO:0005794);|Cellular Component: plant-type vacuole membrane (GO:0009705);|Biological Process: protein transport (GO:0015031);|Molecular Function: peptide transporter activity (GO:0015197);|Molecular Function: high-…	--	--
TRINITY_DN10858_c0_g1_i1	7.34389	gi|960469188|ref|XP_014754758.1|	PREDICTED: L-2-hydroxyglutarate dehydrogenase, mitochondrial [Brachypodium distachyon]	Q9LES4.1	RecName: Full=L-2-hydroxyglutarate dehydrogenase, mitochondrial; Flags: Precursor	--	--	--	--	--	--	KOG2665	Predicted FAD-dependent oxidoreductase	[S]	POORLY CHARACTERIZED	Function unknown	C	COG0579	malate dehydrogenase (quinone)	Molecular Function: (S)-2-hydroxy-acid oxidase activity (GO:0003973);|Cellular Component: mitochondrion (GO:0005739);|Molecular Function: 2-hydroxyglutarate dehydrogenase activity (GO:0047545);|Molecular Function: FAD binding (GO:0071949);	--	--
TRINITY_DN10859_c0_g1_i1	6.16187	gi|960490381|ref|XP_014758894.1|	PREDICTED: eukaryotic translation initiation factor 4G-like isoform X2 [Brachypodium distachyon]	--	--	bdi:100840186	K03260	EIF4G	translation initiation factor 4G	ko03013	RNA transport	--	--	--	--	--	J	ENOG410XS4P	Eukaryotic translation initiation factor 4 gamma	--	--	--
TRINITY_DN1085_c0_g1_i1	6.66096	gi|1002283379|ref|XP_015646000.1|	PREDICTED: abnormal spindle-like microcephaly-associated protein homolog [Oryza sativa Japonica Group]	--	--	osa:4343388	K16743	ASPM, ASP	abnormal spindle-like microcephaly-associated protein	--	--	--	--	--	--	--	Z	ENOG410XSAR	asp (abnormal spindle) homolog, microcephaly associated (Drosophila)	--	--	--
TRINITY_DN10860_c0_g1_i2	7.9268	--	--	--	--	--	--	--	--	--	--	--	--	--	--	--	--	--	--	--	--	--
TRINITY_DN10863_c0_g1_i1	2.28454	--	--	--	--	--	--	--	--	--	--	--	--	--	--	--	--	--	--	--	--	--
TRINITY_DN10864_c0_g1_i1	4.93804	gi|475610021|gb|EMT27591.1|	hypothetical protein F775_52594 [Aegilops tauschii]	P50699.2	RecName: Full=Thaumatin-like protein; Flags: Precursor	--	--	--	--	--	--	--	--	--	--	--	S	ENOG410YBG3	Thaumatin family	--	--	--
TRINITY_DN10865_c0_g1_i1	3.65557	gi|242034691|ref|XP_002464740.1|	hypothetical protein SORBIDRAFT_01g026180 [Sorghum bicolor]	Q9T0I5.1	RecName: Full=Proline-rich protein 4; Short=AtPRP4; Flags: Precursor	--	--	--	--	--	--	--	--	--	--	--	S	ENOG41104HX	#NAME?	Cellular Component: extracellular region (GO:0005576);|Cellular Component: cell wall (GO:0005618);	--	--
TRINITY_DN10866_c0_g1_i1	6.51218	--	--	--	--	--	--	--	--	--	--	KOG4249	Uncharacterized conserved protein	[S]	POORLY CHARACTERIZED	Function unknown	S	ENOG410XU74	Chromosome 16 open reading frame 58	--	--	--
TRINITY_DN10867_c0_g1_i1	3.22691	--	--	--	--	--	--	--	--	--	--	--	--	--	--	--	--	--	--	--	--	--
TRINITY_DN10868_c0_g1_i1	4.47273	gi|357132630|ref|XP_003567932.1|	PREDICTED: serine/threonine protein phosphatase 2A 57 kDa regulatory subunit B' iota isoform [Brachypodium distachyon]	Q93YV6.1	RecName: Full=Serine/threonine protein phosphatase 2A 57 kDa regulatory subunit B' kappa isoform; Short=AtB' kappa; Short=PP2A, B' subunit, kappa isoform	bdi:100832862	K11584	PPP2R5	serine/threonine-protein phosphatase 2A regulatory subunit B'	ko03015|ko04114|ko04152|ko04071|ko04151|ko04113	mRNA surveillance pathway|Oocyte meiosis|AMPK signaling pathway|Sphingolipid signaling pathway|PI3K-Akt signaling pathway|Meiosis - yeast	KOG2085	Serine/threonine protein phosphatase 2A, regulatory subunit	[T]	CELLULAR PROCESSES AND SIGNALING	Signal transduction mechanisms	T	ENOG410XQJW	Protein phosphatase 2, regulatory subunit B	Cellular Component: protein phosphatase type 2A complex (GO:0000159);|Cellular Component: cytoplasm (GO:0005737);|Biological Process: signal transduction (GO:0007165);|Molecular Function: protein phosphatase regulator activity (GO:0019888);	--	--
TRINITY_DN10870_c0_g1_i2	7.53276	--	--	--	--	--	--	--	--	--	--	--	--	--	--	--	--	--	--	--	--	--
TRINITY_DN10871_c0_g1_i1	8.04831	--	--	--	--	--	--	--	--	--	--	--	--	--	--	--	--	--	--	--	--	--
TRINITY_DN10873_c0_g1_i1	9.46635	gi|474305361|gb|EMS61731.1|	Putative PAP-specific phosphatase, mitochondrial [Triticum urartu]	Q9M0Y6.1	RecName: Full=Putative PAP-specific phosphatase, mitochondrial; AltName: Full=3'(2'),5'-bisphosphate nucleotidase; AltName: Full=3'(2'),5-bisphosphonucleoside 3'(2')-phosphohydrolase; AltName: Full=DPNPase; Flags: Precursor	vvi:100854808	K01082	cysQ, MET22, BPNT1	3'(2'), 5'-bisphosphate nucleotidase	ko00920	Sulfur metabolism	KOG1528	Salt-sensitive 3'-phosphoadenosine-5'-phosphatase HAL2/SAL1	[FP]	METABOLISM|METABOLISM	Nucleotide transport and metabolism |Inorganic ion transport and metabolism	P	COG1218	3'(2'),5'bisphosphate nucleotidase	Cellular Component: mitochondrion (GO:0005739);|Molecular Function: 3'(2'),5'-bisphosphate nucleotidase activity (GO:0008441);|Cellular Component: chloroplast (GO:0009507);|Biological Process: phosphatidylinositol phosphorylation (GO:0046854);|Molecular Function: metal ion binding (GO:0046872);	--	--
TRINITY_DN10876_c0_g1_i1	8.0162	--	--	--	--	--	--	--	--	--	--	--	--	--	--	--	--	--	--	--	--	--
TRINITY_DN10877_c0_g1_i1	5.41013	--	--	--	--	--	--	--	--	--	--	--	--	--	--	--	--	--	--	--	--	--
TRINITY_DN10878_c0_g1_i1	5.31661	gi|960452648|ref|XP_014757586.1|	PREDICTED: uncharacterized protein LOC100831907 isoform X1 [Brachypodium distachyon]	--	--	--	--	--	--	--	--	--	--	--	--	--	S	ENOG410YBGA	PHD	--	--	--
TRINITY_DN10879_c0_g1_i1	12.2694	--	--	--	--	--	--	--	--	--	--	--	--	--	--	--	--	--	--	--	--	--
TRINITY_DN10880_c0_g1_i1	3.99946	--	--	--	--	--	--	--	--	--	--	--	--	--	--	--	--	--	--	--	--	--
TRINITY_DN10885_c0_g1_i1	8.30569	--	--	--	--	--	--	--	--	--	--	--	--	--	--	--	--	--	--	--	--	--
TRINITY_DN10886_c0_g1_i2	3.27753	--	--	--	--	--	--	--	--	--	--	--	--	--	--	--	--	--	--	--	--	--
TRINITY_DN10887_c0_g1_i1	6.93617	gi|721672563|ref|XP_010237026.1|	PREDICTED: histone-lysine N-methyltransferase ATXR7 [Brachypodium distachyon]	--	--	--	--	--	--	--	--	--	--	--	--	--	S	COG2940	Histone-lysine N-methyltransferase	--	--	--
TRINITY_DN1088_c0_g1_i1	7.24604	--	--	--	--	--	--	--	--	--	--	--	--	--	--	--	--	--	--	--	--	--
TRINITY_DN10890_c0_g1_i1	6.79155	--	--	--	--	--	--	--	--	--	--	--	--	--	--	--	--	--	--	--	--	--
TRINITY_DN10893_c0_g1_i1	4.27249	--	--	--	--	--	--	--	--	--	--	--	--	--	--	--	--	--	--	--	--	--
TRINITY_DN10894_c0_g1_i1	8.58021	gi|15451607|gb|AAK98731.1|AC090485_10	Putative retroelement [Oryza sativa Japonica Group]	P92523.1	RecName: Full=Uncharacterized mitochondrial protein AtMg00860; AltName: Full=ORF158	--	--	--	--	--	--	KOG0017	FOG: Transposon-encoded proteins with TYA, reverse transcriptase, integrase domains in various combinations	[R]	POORLY CHARACTERIZED	General function prediction only	L	COG2801	Retrotransposon protein	Cellular Component: mitochondrion (GO:0005739);	--	--
TRINITY_DN10898_c0_g1_i1	7.19937	gi|90399019|emb|CAJ86139.1|	H0701F11.5 [Oryza sativa Indica Group]	--	--	--	--	--	--	--	--	--	--	--	--	--	S	ENOG410YIDW	NA	--	--	--
TRINITY_DN10899_c0_g1_i1	4.11365	gi|1002265922|ref|XP_015637285.1|	PREDICTED: peptide methionine sulfoxide reductase A2-1 [Oryza sativa Japonica Group]	Q7XUP7.2	RecName: Full=Peptide methionine sulfoxide reductase A2-1; Short=OsMSRA2.1; AltName: Full=Peptide-methionine (S)-S-oxide reductase; Short=Peptide Met(O) reductase; AltName: Full=Protein-methionine-S-oxide reductase	osa:4336192	K07304	msrA	peptide-methionine (S)-S-oxide reductase	--	--	KOG1635	Peptide methionine sulfoxide reductase	[O]	CELLULAR PROCESSES AND SIGNALING	Posttranslational modification, protein turnover, chaperones	O	COG0225	Has an important function as a repair enzyme for proteins that have been inactivated by oxidation. Catalyzes the reversible oxidation-reduction of methionine sulfoxide in proteins to methionine (By similarity)	Cellular Component: cytosol (GO:0005829);|Molecular Function: peptide-methionine (S)-S-oxide reductase activity (GO:0008113);	--	--
TRINITY_DN10900_c0_g1_i2	4.94656	--	--	--	--	--	--	--	--	--	--	--	--	--	--	--	--	--	--	--	--	--
TRINITY_DN10901_c0_g1_i1	2.07623	gi|474292949|gb|EMS61350.1|	Dehydrogenase/reductase SDR family member 12 [Triticum urartu]	A0PJE2.2	RecName: Full=Dehydrogenase/reductase SDR family member 12; AltName: Full=Short-chain dehydrogenase/reductase family 40C member 1	bdi:100826522	K11168	DHRS12	dehydrogenase/reductase SDR family member 12	--	--	KOG1208	Dehydrogenases with different specificities (related to short-chain alcohol dehydrogenases)	[Q]	METABOLISM	Secondary metabolites biosynthesis, transport and catabolism	S	COG1028	Dehydrogenase reductase	Molecular Function: oxidoreductase activity (GO:0016491);	--	--
TRINITY_DN10903_c0_g1_i1	9.03668	--	--	--	--	--	--	--	--	--	--	--	--	--	--	--	--	--	--	--	--	--
TRINITY_DN10904_c0_g1_i1	9.09765	--	--	--	--	--	--	--	--	--	--	--	--	--	--	--	--	--	--	--	--	--
TRINITY_DN10906_c0_g1_i2	4.66294	gi|242059505|ref|XP_002458898.1|	hypothetical protein SORBIDRAFT_03g042330 [Sorghum bicolor]	Q67A25.1	RecName: Full=S-norcoclaurine synthase; Flags: Precursor	--	--	--	--	--	--	--	--	--	--	--	S	ENOG410YQ60	Pathogenesis-related protein Bet v I family	Biological Process: defense response (GO:0006952);|Biological Process: response to biotic stimulus (GO:0009607);|Biological Process: alkaloid metabolic process (GO:0009820);|Molecular Function: (S)-norcoclaurine synthase activity (GO:0050474);	--	--
TRINITY_DN10906_c0_g2_i2	15.3288	gi|242074176|ref|XP_002447024.1|	hypothetical protein SORBIDRAFT_06g027110 [Sorghum bicolor]	Q67A25.1	RecName: Full=S-norcoclaurine synthase; Flags: Precursor	--	--	--	--	--	--	--	--	--	--	--	S	ENOG410YQ60	Pathogenesis-related protein Bet v I family	Biological Process: defense response (GO:0006952);|Biological Process: response to biotic stimulus (GO:0009607);|Biological Process: alkaloid metabolic process (GO:0009820);|Molecular Function: (S)-norcoclaurine synthase activity (GO:0050474);	--	--
TRINITY_DN10907_c0_g1_i1	2.05124	gi|284434650|gb|ADB85363.1|	putative retrotransposon protein [Phyllostachys edulis]	--	--	--	--	--	--	--	--	--	--	--	--	--	--	--	--	--	--	--
TRINITY_DN10908_c0_g1_i1	3.52946	--	--	--	--	--	--	--	--	--	--	--	--	--	--	--	--	--	--	--	--	--
TRINITY_DN10909_c0_g1_i1	5.29765	--	--	--	--	--	--	--	--	--	--	--	--	--	--	--	--	--	--	--	--	--
TRINITY_DN1090_c0_g1_i1	8.15637	--	--	--	--	--	--	--	--	--	--	--	--	--	--	--	--	--	--	--	--	--
TRINITY_DN10910_c0_g1_i1	2.93149	--	--	--	--	--	--	--	--	--	--	--	--	--	--	--	--	--	--	--	--	--
TRINITY_DN10911_c0_g1_i1	3.09458	--	--	--	--	--	--	--	--	--	--	--	--	--	--	--	--	--	--	--	--	--
TRINITY_DN10912_c0_g1_i1	5.64088	--	--	--	--	--	--	--	--	--	--	--	--	--	--	--	--	--	--	--	--	--
TRINITY_DN10913_c0_g1_i1	3.0175	--	--	--	--	--	--	--	--	--	--	--	--	--	--	--	--	--	--	--	--	--
TRINITY_DN10915_c0_g1_i1	7.14775	gi|937903521|dbj|BAS78575.1|	Os02g0464500 [Oryza sativa Japonica Group]	Q9FHK4.1	RecName: Full=Protein ENHANCED DISEASE RESISTANCE 4	--	--	--	--	--	--	--	--	--	--	--	S	ENOG410YZZS	Protein of unknown function (DUF3133)	Cellular Component: endosome (GO:0005768);|Cellular Component: plasma membrane (GO:0005886);|Biological Process: endocytosis (GO:0006897);|Biological Process: defense response (GO:0006952);|Biological Process: response to fungus (GO:0009620);|Biological Process: salicylic acid mediated signaling pathway (GO:0009863);|Biological Process: regulation of endocytosis (GO:0030100);|Biological Process: …	--	--
TRINITY_DN10916_c0_g1_i1	3.68213	gi|225216968|gb|ACN85259.1|	calcium ion binding protein [Oryza alta]	Q52K82.1	RecName: Full=Probable calcium-binding protein CML21; AltName: Full=Calmodulin-like protein 21	--	--	--	--	--	--	KOG0027	Calmodulin and related proteins (EF-Hand superfamily)	[T]	CELLULAR PROCESSES AND SIGNALING	Signal transduction mechanisms	DTZ	COG5126	Calcium-binding protein	Molecular Function: calcium ion binding (GO:0005509);|Cellular Component: cytoplasm (GO:0005737);	--	--
TRINITY_DN10919_c0_g1_i1	5.34091	--	--	--	--	--	--	--	--	--	--	--	--	--	--	--	--	--	--	--	--	--
TRINITY_DN10921_c0_g1_i1	9.9522	--	--	--	--	--	--	--	--	--	--	--	--	--	--	--	--	--	--	--	--	--
TRINITY_DN10923_c0_g1_i2	6.46163	gi|357137604|ref|XP_003570390.1|	PREDICTED: uncharacterized protein LOC100830114 [Brachypodium distachyon]	--	--	--	--	--	--	--	--	--	--	--	--	--	S	ENOG410YA78	expressed protein	--	--	--
TRINITY_DN10924_c0_g1_i1	8.28914	gi|218197090|gb|EEC79517.1|	hypothetical protein OsI_20596 [Oryza sativa Indica Group]	--	--	--	--	--	--	--	--	--	--	--	--	--	S	ENOG410XNS0	NA	--	--	--
TRINITY_DN10925_c0_g1_i1	2.9194	--	--	--	--	--	--	--	--	--	--	--	--	--	--	--	--	--	--	--	--	--
TRINITY_DN10926_c0_g1_i1	8.63829	gi|937924041|dbj|BAS98958.1|	Os06g0658400, partial [Oryza sativa Japonica Group]	--	--	--	--	--	--	--	--	--	--	--	--	--	S	ENOG4111XVU	NA	--	--	--
TRINITY_DN10927_c0_g1_i1	0.82264	--	--	--	--	--	--	--	--	--	--	--	--	--	--	--	--	--	--	--	--	--
TRINITY_DN10928_c0_g1_i1	9.26319	--	--	--	--	--	--	--	--	--	--	--	--	--	--	--	--	--	--	--	--	--
TRINITY_DN10930_c0_g1_i1	12.5012	--	--	--	--	--	--	--	--	--	--	--	--	--	--	--	--	--	--	--	--	--
TRINITY_DN10936_c0_g1_i1	11.5412	--	--	--	--	--	--	--	--	--	--	--	--	--	--	--	--	--	--	--	--	--
TRINITY_DN10937_c0_g1_i1	3.12142	gi|475501850|gb|EMT04364.1|	E3 ubiquitin-protein ligase SINA-like 11 [Aegilops tauschii]	Q84K34.1	RecName: Full=E3 ubiquitin-protein ligase SINA-like 10; AltName: Full=RING-type E3 ubiquitin transferase SINA-like 10; AltName: Full=Seven in absentia-like protein 10	sbi:SORBI_09g003910	K04506	SIAH1	E3 ubiquitin-protein ligase SIAH1	ko04120|ko04115|ko04013|ko04310	Ubiquitin mediated proteolysis|p53 signaling pathway|MAPK signaling pathway - fly|Wnt signaling pathway	KOG3002	Zn finger protein	[R]	POORLY CHARACTERIZED	General function prediction only	O	ENOG410XVP0	e3 ubiquitin-protein ligase	Cellular Component: nucleus (GO:0005634);|Biological Process: ubiquitin-dependent protein catabolic process (GO:0006511);|Biological Process: multicellular organism development (GO:0007275);|Molecular Function: zinc ion binding (GO:0008270);|Molecular Function: ubiquitin protein ligase activity (GO:0061630);	--	--
TRINITY_DN10937_c0_g2_i1	3.66203	gi|992157952|gb|KXG21320.1|	hypothetical protein SORBI_009G047700 [Sorghum bicolor]	--	--	sbi:SORBI_09g004100	K04506	SIAH1	E3 ubiquitin-protein ligase SIAH1	ko04120|ko04115|ko04013|ko04310	Ubiquitin mediated proteolysis|p53 signaling pathway|MAPK signaling pathway - fly|Wnt signaling pathway	--	--	--	--	--	O	ENOG410XVP0	e3 ubiquitin-protein ligase	--	--	--
TRINITY_DN10938_c0_g1_i1	2.84022	--	--	--	--	--	--	--	--	--	--	--	--	--	--	--	--	--	--	--	--	--
TRINITY_DN10938_c0_g2_i1	2.24153	gi|992276912|gb|KXG35389.1|	hypothetical protein SORBI_002G168500, partial [Sorghum bicolor]	--	--	--	--	--	--	--	--	--	--	--	--	--	S	COG4886	leucine Rich Repeat	--	--	--
TRINITY_DN1093_c0_g1_i1	2.55667	gi|474237072|gb|EMS59628.1|	DNA-directed RNA polymerase D subunit 2a [Triticum urartu]	Q9LV32.1	RecName: Full=DNA-directed RNA polymerase D subunit 2b; Short=AtNRPD2b; Short=Nuclear RNA polymerase D 2b; AltName: Full=RNA polymerase IV subunit 2b; Short=POL IV 2b	bdi:100839312	K16252	NRPD2, NRPE2	DNA-directed RNA polymerase IV and V subunit 2	--	--	KOG0214	RNA polymerase II, second largest subunit	[K]	INFORMATION STORAGE AND PROCESSING	Transcription	K	COG0085	DNA-dependent RNA polymerase catalyzes the transcription of DNA into RNA using the four ribonucleoside triphosphates as substrates (By similarity)	Cellular Component: DNA-directed RNA polymerase IV complex (GO:0000418);|Cellular Component: DNA-directed RNA polymerase V complex (GO:0000419);|Molecular Function: DNA binding (GO:0003677);|Molecular Function: DNA-directed 5'-3' RNA polymerase activity (GO:0003899);|Cellular Component: nucleus (GO:0005634);|Cellular Component: DNA-directed RNA polymerase I complex (GO:0005736);|Biological Proces…	--	--
TRINITY_DN10940_c0_g1_i1	6.40357	gi|357165328|ref|XP_003580346.1|	PREDICTED: WD repeat-containing protein 44-like [Brachypodium distachyon]	--	--	--	--	--	--	--	--	--	--	--	--	--	S	ENOG410XQPJ	WD repeatcontaining protein	--	--	--
TRINITY_DN10941_c0_g1_i1	10.7839	--	--	--	--	--	--	--	--	--	--	--	--	--	--	--	--	--	--	--	--	--
TRINITY_DN10942_c0_g1_i1	5.77483	gi|357121148|ref|XP_003562283.1|	PREDICTED: protein tas-like [Brachypodium distachyon]	P0A9T4.1	RecName: Full=Protein tas	--	--	--	--	--	--	KOG1575	Voltage-gated shaker-like K+ channel, subunit beta/KCNAB	[C]	METABOLISM	Energy production and conversion	C	COG0667	Aldo keto reductase	Molecular Function: aldo-keto reductase (NADP) activity (GO:0004033);|Cellular Component: cytosol (GO:0005829);|Biological Process: cellular response to amino acid starvation (GO:0034198);	--	--
TRINITY_DN10943_c0_g1_i1	3.93032	--	--	--	--	--	--	--	--	--	--	--	--	--	--	--	--	--	--	--	--	--
TRINITY_DN10945_c0_g1_i1	14.2766	--	--	--	--	--	--	--	--	--	--	--	--	--	--	--	--	--	--	--	--	--
TRINITY_DN10946_c0_g1_i1	8.94153	--	--	--	--	--	--	--	--	--	--	--	--	--	--	--	--	--	--	--	--	--
TRINITY_DN10947_c0_g1_i1	2.75541	gi|960468554|ref|XP_010232576.2|	PREDICTED: DNA excision repair protein ERCC-8-like isoform X2 [Brachypodium distachyon]	--	--	bdi:100837859	K10570	ERCC8, CKN1, CSA	DNA excision repair protein ERCC-8	ko04120|ko03420	Ubiquitin mediated proteolysis|Nucleotide excision repair	KOG4283	Transcription-coupled repair protein CSA, contains WD40 domain	[KL]	INFORMATION STORAGE AND PROCESSING|INFORMATION STORAGE AND PROCESSING	Transcription |Replication, recombination and repair	L	ENOG410Z0MQ	Excision repair cross-complementing rodent repair deficiency, complementation group 8	--	--	--
TRINITY_DN1094_c0_g1_i1	2.31162	--	--	--	--	--	--	--	--	--	--	--	--	--	--	--	--	--	--	--	--	--
TRINITY_DN10950_c0_g1_i1	2.27952	--	--	--	--	--	--	--	--	--	--	--	--	--	--	--	--	--	--	--	--	--
TRINITY_DN10952_c0_g1_i1	6.21235	--	--	--	--	--	--	--	--	--	--	--	--	--	--	--	--	--	--	--	--	--
TRINITY_DN10952_c0_g2_i1	17.6855	gi|992156618|gb|KXG20608.1|	hypothetical protein SORBI_010G226400 [Sorghum bicolor]	--	--	--	--	--	--	--	--	--	--	--	--	--	S	ENOG411060B	NA	--	--	--
TRINITY_DN10955_c0_g1_i1	4.39839	gi|721687640|ref|XP_010239308.1|	PREDICTED: retrovirus-related Pol polyprotein from transposon TNT 1-94 [Brachypodium distachyon]	P10978.1	RecName: Full=Retrovirus-related Pol polyprotein from transposon TNT 1-94; Includes: RecName: Full=Protease; Includes: RecName: Full=Reverse transcriptase; Includes: RecName: Full=Endonuclease	--	--	--	--	--	--	KOG0017	FOG: Transposon-encoded proteins with TYA, reverse transcriptase, integrase domains in various combinations	[R]	POORLY CHARACTERIZED	General function prediction only	S	ENOG410XS4D	Retrotransposon protein	Molecular Function: nucleic acid binding (GO:0003676);|Molecular Function: RNA-directed DNA polymerase activity (GO:0003964);|Molecular Function: aspartic-type endopeptidase activity (GO:0004190);|Molecular Function: endonuclease activity (GO:0004519);|Molecular Function: zinc ion binding (GO:0008270);|Biological Process: DNA integration (GO:0015074);	--	--
TRINITY_DN10957_c0_g1_i1	12.1606	gi|1050633656|ref|XP_017639796.1|	PREDICTED: LOW QUALITY PROTEIN: lysine-specific demethylase REF6-like [Gossypium arboreum]	--	--	--	--	--	--	--	--	--	--	--	--	--	--	--	--	--	--	--
TRINITY_DN10958_c0_g1_i1	2.68506	gi|944250117|gb|KQL14380.1|	hypothetical protein SETIT_021156mg [Setaria italica]	--	--	--	--	--	--	--	--	--	--	--	--	--	S	ENOG410XQIH	Protein of unknown function (DUF2921)	--	--	--
TRINITY_DN10959_c0_g1_i1	8.98347	--	--	--	--	--	--	--	--	--	--	--	--	--	--	--	--	--	--	--	--	--
TRINITY_DN10960_c0_g1_i1	2.70676	--	--	--	--	--	--	--	--	--	--	--	--	--	--	--	--	--	--	--	--	--
TRINITY_DN10961_c0_g1_i1	7.72826	gi|695432815|ref|XP_009531030.1|	hypothetical protein PHYSODRAFT_354997 [Phytophthora sojae]	Q9FLF0.1	RecName: Full=40S ribosomal protein S9-2	psoj:PHYSODRAFT_354997	K02997	RP-S9e, RPS9	small subunit ribosomal protein S9e	ko03010	Ribosome	KOG3301	Ribosomal protein S4	[J]	INFORMATION STORAGE AND PROCESSING	Translation, ribosomal structure and biogenesis	J	COG0522	One of the primary rRNA binding proteins, it binds directly to 16S rRNA where it nucleates assembly of the body of the 30S subunit (By similarity)	Molecular Function: structural constituent of ribosome (GO:0003735);|Cellular Component: cytosol (GO:0005829);|Biological Process: translation (GO:0006412);|Cellular Component: plasmodesma (GO:0009506);|Cellular Component: membrane (GO:0016020);|Molecular Function: rRNA binding (GO:0019843);|Cellular Component: cytosolic small ribosomal subunit (GO:0022627);|Biological Process: positive regulatio…	--	--
TRINITY_DN10965_c0_g1_i1	2.21907	gi|719970239|ref|XP_010270819.1|	PREDICTED: cysteine proteinase RD21a-like [Nelumbo nucifera]	P43297.1	RecName: Full=Cysteine proteinase RD21A; AltName: Full=Protein RESPONSIVE TO DEHYDRATION 21; Short=RD21; Flags: Precursor	--	--	--	--	--	--	KOG1543	Cysteine proteinase Cathepsin L	[O]	CELLULAR PROCESSES AND SIGNALING	Posttranslational modification, protein turnover, chaperones	O	COG4870	cathepsin	Cellular Component: P-body (GO:0000932);|Molecular Function: cysteine-type endopeptidase activity (GO:0004197);|Cellular Component: extracellular space (GO:0005615);|Cellular Component: lysosome (GO:0005764);|Cellular Component: vacuole (GO:0005773);|Cellular Component: Golgi apparatus (GO:0005794);|Biological Process: proteolysis (GO:0006508);|Molecular Function: peptidase activity (GO:0008233);…	--	--
TRINITY_DN10966_c0_g1_i1	9.06496	--	--	--	--	--	--	--	--	--	--	--	--	--	--	--	--	--	--	--	--	--
TRINITY_DN10967_c0_g1_i1	24.0746	--	--	--	--	--	--	--	--	--	--	--	--	--	--	--	--	--	--	--	--	--
TRINITY_DN10968_c0_g1_i1	7.50716	--	--	--	--	--	--	--	--	--	--	--	--	--	--	--	--	--	--	--	--	--
TRINITY_DN1096_c0_g1_i1	6.77376	--	--	--	--	--	--	--	--	--	--	--	--	--	--	--	--	--	--	--	--	--
TRINITY_DN10970_c0_g1_i1	5.79146	--	--	--	--	--	--	--	--	--	--	--	--	--	--	--	--	--	--	--	--	--
TRINITY_DN10972_c0_g1_i2	8.95398	gi|721615264|ref|XP_010227589.1|	PREDICTED: zinc transporter 10-like isoform X1 [Brachypodium distachyon]	Q5Z653.2	RecName: Full=Zinc transporter 10; AltName: Full=ZRT/IRT-like protein 10; Short=OsZIP10; Flags: Precursor	bdi:100830270	K14709	SLC39A1_2_3, ZIP1_2_3	solute carrier family 39 (zinc transporter), member 1/2/3	--	--	KOG1558	Fe2+/Zn2+ regulated transporter	[P]	METABOLISM	Inorganic ion transport and metabolism	P	ENOG4111GP2	zinc transporter	Molecular Function: zinc ion transmembrane transporter activity (GO:0005385);|Cellular Component: plasma membrane (GO:0005886);|Cellular Component: integral component of membrane (GO:0016021);|Biological Process: zinc II ion transmembrane transport (GO:0071577);	--	--
TRINITY_DN10976_c0_g1_i1	2.69543	--	--	--	--	--	--	--	--	--	--	--	--	--	--	--	--	--	--	--	--	--
TRINITY_DN10978_c0_g1_i1	1.58345	gi|944071018|gb|KQK06502.1|	hypothetical protein BRADI_2g26670 [Brachypodium distachyon]	Q8VY00.1	RecName: Full=Pre-mRNA-splicing factor ATP-dependent RNA helicase DEAH1; AltName: Full=DEAH RNA helicase homolog PRP2; AltName: Full=Protein EMBRYO DEFECTIVE 2733; AltName: Full=Protein ENHANCED SILENCING PHENOTYPE 3	sbi:SORBI_09g019260	K12813	DHX16	pre-mRNA-splicing factor ATP-dependent RNA helicase DHX16	ko03040	Spliceosome	KOG0923	mRNA splicing factor ATP-dependent RNA helicase	[A]	INFORMATION STORAGE AND PROCESSING	RNA processing and modification	L	COG1643	helicase	--	--	--
TRINITY_DN10980_c0_g1_i1	3.56313	gi|357164813|ref|XP_003580175.1|	PREDICTED: GEM-like protein 4 [Brachypodium distachyon]	--	--	--	--	--	--	--	--	--	--	--	--	--	S	ENOG410YH6H	GEM-like protein	--	--	--
TRINITY_DN10983_c0_g1_i1	6.23022	gi|1002284822|ref|XP_015646709.1|	PREDICTED: pentatricopeptide repeat-containing protein At1g01970 [Oryza sativa Japonica Group]	--	--	--	--	--	--	--	--	--	--	--	--	--	S	ENOG410Z7Z7	Pentatricopeptide repeat-containing protein	--	--	--
TRINITY_DN10985_c0_g1_i1	8.44051	--	--	--	--	--	--	--	--	--	--	--	--	--	--	--	--	--	--	--	--	--
TRINITY_DN10986_c0_g1_i1	5.03503	gi|937902654|dbj|BAS77708.1|	Os02g0221800 [Oryza sativa Japonica Group]	--	--	--	--	--	--	--	--	KOG4223	Reticulocalbin, calumenin, DNA supercoiling factor, and related Ca2+-binding proteins of the CREC family (EF-Hand protein superfamily)	[TU]	CELLULAR PROCESSES AND SIGNALING|CELLULAR PROCESSES AND SIGNALING	Signal transduction mechanisms |Intracellular trafficking, secretion, and vesicular transport	S	ENOG410XRVE	EF-hand calcium binding domain	--	--	--
TRINITY_DN10987_c0_g1_i1	3.16544	--	--	--	--	--	--	--	--	--	--	--	--	--	--	--	--	--	--	--	--	--
TRINITY_DN10990_c0_g1_i1	5.42624	--	--	--	--	--	--	--	--	--	--	--	--	--	--	--	--	--	--	--	--	--
TRINITY_DN10991_c0_g1_i1	9.34918	--	--	--	--	--	--	--	--	--	--	--	--	--	--	--	--	--	--	--	--	--
TRINITY_DN10992_c0_g1_i1	9.406	gi|1002295683|ref|XP_015611300.1|	PREDICTED: auxin transport protein BIG [Oryza sativa Japonica Group]	B9G2A8.1	RecName: Full=Auxin transport protein BIG	--	--	--	--	--	--	KOG1776	Zn-binding protein Push	[T]	CELLULAR PROCESSES AND SIGNALING	Signal transduction mechanisms	O	ENOG410XPP8	Ubiquitin protein ligase E3 component n-recognin 4	Biological Process: multicellular organism development (GO:0007275);|Molecular Function: zinc ion binding (GO:0008270);|Biological Process: auxin-activated signaling pathway (GO:0009734);|Biological Process: unidimensional cell growth (GO:0009826);|Biological Process: auxin polar transport (GO:0009926);|Cellular Component: integral component of membrane (GO:0016021);	--	--
TRINITY_DN10993_c0_g1_i1	5.30435	--	--	--	--	--	--	--	--	--	--	--	--	--	--	--	--	--	--	--	--	--
TRINITY_DN10994_c0_g1_i1	23.9209	--	--	--	--	--	--	--	--	--	--	--	--	--	--	--	--	--	--	--	--	--
TRINITY_DN10995_c0_g1_i1	8.66422	gi|514800803|ref|XP_004975320.1|	PREDICTED: phospholipid-transporting ATPase 2-like [Setaria italica]	P98205.1	RecName: Full=Phospholipid-transporting ATPase 2; Short=AtALA2; AltName: Full=Aminophospholipid ATPase 2; AltName: Full=Aminophospholipid flippase 2	sita:101768852	K01530	E3.6.3.1	phospholipid-translocating ATPase	--	--	KOG0206	P-type ATPase	[R]	POORLY CHARACTERIZED	General function prediction only	U	ENOG410XPYK	Phospholipid-transporting atpase	Molecular Function: magnesium ion binding (GO:0000287);|Molecular Function: phospholipid-translocating ATPase activity (GO:0004012);|Molecular Function: ATP binding (GO:0005524);|Cellular Component: endoplasmic reticulum membrane (GO:0005789);|Cellular Component: plasma membrane (GO:0005886);|Cellular Component: integral component of membrane (GO:0016021);|Cellular Component: late endosome membra…	--	--
TRINITY_DN10996_c0_g1_i1	12.1008	gi|944250207|gb|KQL14470.1|	hypothetical protein SETIT_025051mg, partial [Setaria italica]	A2XBN5.2	RecName: Full=Non-specific lipid-transfer protein 2; Short=nsLTP2; AltName: Full=7 kDa lipid transfer protein; Flags: Precursor	--	--	--	--	--	--	--	--	--	--	--	U	ENOG410YV7D	nonspecific lipid-transfer protein	Biological Process: lipid transport (GO:0006869);|Molecular Function: lipid binding (GO:0008289);	--	--
TRINITY_DN10997_c0_g1_i1	5.15275	--	--	--	--	--	--	--	--	--	--	--	--	--	--	--	--	--	--	--	--	--
TRINITY_DN10998_c0_g1_i1	10.0586	gi|357154895|ref|XP_003576937.1|	PREDICTED: pentatricopeptide repeat-containing protein At2g22410, mitochondrial-like [Brachypodium distachyon]	Q0WN60.2	RecName: Full=Pentatricopeptide repeat-containing protein At1g18485	--	--	--	--	--	--	KOG4197	FOG: PPR repeat	[R]	POORLY CHARACTERIZED	General function prediction only	S	ENOG410Z7Z7	Pentatricopeptide repeat-containing protein	--	--	--
TRINITY_DN10999_c0_g1_i1	3.57964	gi|944235315|gb|KQK99677.1|	hypothetical protein SETIT_012220mg [Setaria italica]	--	--	--	--	--	--	--	--	--	--	--	--	--	S	ENOG410Z7Z7	Pentatricopeptide repeat-containing protein	--	--	--
TRINITY_DN109_c0_g1_i1	13.4406	--	--	--	--	--	--	--	--	--	--	--	--	--	--	--	--	--	--	--	--	--
TRINITY_DN11001_c0_g1_i1	200.552	gi|242085488|ref|XP_002443169.1|	hypothetical protein SORBIDRAFT_08g014070 [Sorghum bicolor]	Q9LYV6.1	RecName: Full=GEM-like protein 5	--	--	--	--	--	--	--	--	--	--	--	S	ENOG410YCSJ	GEM-like protein	Biological Process: embryo development ending in seed dormancy (GO:0009793);|Biological Process: seed germination (GO:0009845);|Biological Process: regulation of seed germination (GO:0010029);|Biological Process: maintenance of seed dormancy by absisic acid (GO:0098755);	--	--
TRINITY_DN11003_c0_g1_i1	3.17075	gi|357132838|ref|XP_003568035.1|	PREDICTED: uncharacterized protein LOC100838385 [Brachypodium distachyon]	--	--	--	--	--	--	--	--	--	--	--	--	--	S	ENOG410YHXU	NA	--	--	--
TRINITY_DN11004_c0_g1_i1	2.26483	gi|38344107|emb|CAE01714.2|	OSJNBb0050O03.4 [Oryza sativa Japonica Group]	--	--	--	--	--	--	--	--	--	--	--	--	--	L	COG2801	Retrotransposon protein	--	--	--
TRINITY_DN11005_c0_g1_i1	2.2383	gi|255677662|dbj|BAH93862.1|	Os07g0274200 [Oryza sativa Japonica Group]	--	--	--	--	--	--	--	--	--	--	--	--	--	S	ENOG4111T8J	transposon protein	--	--	--
TRINITY_DN11008_c0_g1_i1	5.61293	--	--	--	--	--	--	--	--	--	--	--	--	--	--	--	--	--	--	--	--	--
TRINITY_DN11009_c0_g1_i1	6.81911	--	--	--	--	--	--	--	--	--	--	--	--	--	--	--	--	--	--	--	--	--
TRINITY_DN11009_c0_g2_i1	3.50134	--	--	--	--	--	--	--	--	--	--	--	--	--	--	--	--	--	--	--	--	--
TRINITY_DN11013_c0_g1_i1	12.674	--	--	--	--	--	--	--	--	--	--	--	--	--	--	--	--	--	--	--	--	--
TRINITY_DN11014_c0_g1_i1	525.398	gi|573958945|ref|XP_006661674.1|	PREDICTED: pathogenesis-related protein PRB1-2-like [Oryza brachyantha]	P35792.1	RecName: Full=Pathogenesis-related protein PRB1-2; Flags: Precursor	obr:102708832	K13449	PR1	pathogenesis-related protein 1	ko04075	Plant hormone signal transduction	KOG3017	Defense-related protein containing SCP domain	[S]	POORLY CHARACTERIZED	Function unknown	S	COG2340	Scp-like extracellular	Cellular Component: extracellular region (GO:0005576);|Biological Process: defense response (GO:0006952);|Biological Process: response to biotic stimulus (GO:0009607);	--	--
TRINITY_DN11015_c0_g1_i1	3.75859	--	--	--	--	--	--	--	--	--	--	--	--	--	--	--	--	--	--	--	--	--
TRINITY_DN11016_c0_g1_i1	3.5874	--	--	--	--	--	--	--	--	--	--	--	--	--	--	--	--	--	--	--	--	--
TRINITY_DN11017_c0_g1_i1	2.85637	--	--	--	--	--	--	--	--	--	--	--	--	--	--	--	--	--	--	--	--	--
TRINITY_DN11019_c0_g1_i1	19.3826	gi|944078134|gb|KQK13486.1|	hypothetical protein BRADI_1g10447 [Brachypodium distachyon]	--	--	--	--	--	--	--	--	--	--	--	--	--	S	ENOG410Y7HZ	Domain of unknown function (DUF3554)	--	--	--
TRINITY_DN1101_c0_g1_i1	10.8559	--	--	--	--	--	--	--	--	--	--	--	--	--	--	--	--	--	--	--	--	--
TRINITY_DN11021_c0_g1_i1	4.55282	--	--	--	--	--	--	--	--	--	--	--	--	--	--	--	--	--	--	--	--	--
TRINITY_DN11022_c0_g1_i1	6.47358	--	--	--	--	--	--	--	--	--	--	--	--	--	--	--	--	--	--	--	--	--
TRINITY_DN11023_c0_g1_i1	10.5664	--	--	--	--	--	--	--	--	--	--	--	--	--	--	--	--	--	--	--	--	--
TRINITY_DN11024_c0_g1_i1	7.23832	--	--	--	--	--	--	--	--	--	--	--	--	--	--	--	--	--	--	--	--	--
TRINITY_DN11028_c0_g1_i1	3.52721	gi|1002232990|ref|XP_015619276.1|	PREDICTED: uncharacterized protein LOC4325906 [Oryza sativa Japonica Group]	--	--	obr:102703076	K02116	atpI	ATP synthase protein I	--	--	--	--	--	--	--	S	ENOG4111K5B	ATP synthase protein I	--	--	--
TRINITY_DN11029_c0_g1_i1	7.92534	--	--	--	--	--	--	--	--	--	--	--	--	--	--	--	--	--	--	--	--	--
TRINITY_DN11030_c0_g1_i1	2.85477	gi|474399233|gb|EMS65956.1|	hypothetical protein TRIUR3_00279 [Triticum urartu]	--	--	--	--	--	--	--	--	--	--	--	--	--	S	ENOG41106IC	NA	--	--	--
TRINITY_DN11031_c0_g1_i1	7.38443	gi|357119692|ref|XP_003561569.1|	PREDICTED: glucan endo-1,3-beta-glucosidase 5 [Brachypodium distachyon]	Q9M088.1	RecName: Full=Glucan endo-1,3-beta-glucosidase 5; AltName: Full=(1->3)-beta-glucan endohydrolase 5; Short=(1->3)-beta-glucanase 5; AltName: Full=Beta-1,3-endoglucanase 5; Short=Beta-1,3-glucanase 5; Flags: Precursor	--	--	--	--	--	--	--	--	--	--	--	G	ENOG410YC1G	glucan endo-1-3-beta-glucosidase	Molecular Function: hydrolase activity, hydrolyzing O-glycosyl compounds (GO:0004553);|Cellular Component: vacuole (GO:0005773);|Cellular Component: plasma membrane (GO:0005886);|Biological Process: carbohydrate metabolic process (GO:0005975);|Biological Process: defense response (GO:0006952);|Cellular Component: plant-type cell wall (GO:0009505);|Cellular Component: plasmodesma (GO:0009506);|Mol…	--	--
TRINITY_DN11034_c0_g1_i1	4.67004	gi|514728872|ref|XP_004956562.1|	PREDICTED: plant cysteine oxidase 5-like [Setaria italica]	Q9LXT4.1	RecName: Full=Plant cysteine oxidase 5	sita:101777782	K10712	ADO	cysteamine dioxygenase	ko00430	Taurine and hypotaurine metabolism	KOG4281	Uncharacterized conserved protein	[S]	POORLY CHARACTERIZED	Function unknown	S	ENOG4111Y3H	2-aminoethanethiol	Cellular Component: nucleus (GO:0005634);|Cellular Component: cytoplasm (GO:0005737);|Molecular Function: cysteine dioxygenase activity (GO:0017172);|Molecular Function: metal ion binding (GO:0046872);	--	--
TRINITY_DN11035_c0_g1_i1	7.81312	gi|1002841458|ref|XP_006648728.2|	PREDICTED: putative pentatricopeptide repeat-containing protein At5g40405, partial [Oryza brachyantha]	Q9STF3.1	RecName: Full=Pentatricopeptide repeat-containing protein At3g46790, chloroplastic; AltName: Full=Protein CHLORORESPIRATORY REDUCTION 2; Flags: Precursor	--	--	--	--	--	--	KOG4197	FOG: PPR repeat	[R]	POORLY CHARACTERIZED	General function prediction only	S	ENOG410Z7Z7	Pentatricopeptide repeat-containing protein	--	--	--
TRINITY_DN11036_c0_g1_i1	8.42063	--	--	--	--	--	--	--	--	--	--	--	--	--	--	--	--	--	--	--	--	--
TRINITY_DN11039_c0_g1_i1	2.71317	--	--	--	--	--	--	--	--	--	--	--	--	--	--	--	--	--	--	--	--	--
TRINITY_DN1103_c0_g1_i1	3.36678	gi|440577283|emb|CCI55291.1|	PH01B001G05.14 [Phyllostachys edulis]	Q9SK32.1	RecName: Full=Protein MAIN-LIKE 1	--	--	--	--	--	--	--	--	--	--	--	--	--	--	Cellular Component: nucleus (GO:0005634);|Molecular Function: transaminase activity (GO:0008483);|Biological Process: meristem maintenance (GO:0010073);|Biological Process: regulation of root meristem growth (GO:0010082);|Biological Process: gene silencing (GO:0016458);	--	--
TRINITY_DN11041_c0_g1_i1	6.31193	--	--	--	--	--	--	--	--	--	--	--	--	--	--	--	--	--	--	--	--	--
TRINITY_DN11042_c0_g1_i1	4.06536	gi|218199481|gb|EEC81908.1|	hypothetical protein OsI_25738 [Oryza sativa Indica Group]	Q7EYV7.1	RecName: Full=Poly [ADP-ribose] polymerase 1; Short=PARP-1; AltName: Full=NAD(+) ADP-ribosyltransferase 1; Short=ADPRT-1; AltName: Full=Poly[ADP-ribose] synthase 1	osa:4343013	K10798	PARP	poly [ADP-ribose] polymerase	ko04214|ko04210|ko03410	Apoptosis - fly|Apoptosis|Base excision repair	KOG1037	NAD+ ADP-ribosyltransferase Parp, required for poly-ADP ribosylation of nuclear proteins	[KLO]	INFORMATION STORAGE AND PROCESSING|INFORMATION STORAGE AND PROCESSING|CELLULAR PROCESSES AND SIGNALING	Transcription |Replication, recombination and repair |Posttranslational modification, protein turnover, chaperones	S	ENOG410XP18	Poly (ADP-ribose) polymerase	Molecular Function: DNA binding (GO:0003677);|Molecular Function: DNA ligase (ATP) activity (GO:0003910);|Molecular Function: NAD+ ADP-ribosyltransferase activity (GO:0003950);|Cellular Component: nucleus (GO:0005634);|Cellular Component: cytoplasm (GO:0005737);|Biological Process: lagging strand elongation (GO:0006273);|Biological Process: protein ADP-ribosylation (GO:0006471);|Molecular Functio…	--	--
TRINITY_DN11043_c0_g1_i1	30.5474	--	--	--	--	--	--	--	--	--	--	--	--	--	--	--	--	--	--	--	--	--
TRINITY_DN11047_c0_g1_i1	1.26483	--	--	--	--	--	--	--	--	--	--	--	--	--	--	--	--	--	--	--	--	--
TRINITY_DN1104_c0_g1_i1	2.31113	gi|1002842938|ref|XP_015689043.1|	PREDICTED: LOW QUALITY PROTEIN: RNA-binding protein CP29B, chloroplastic [Oryza brachyantha]	P19682.1	RecName: Full=28 kDa ribonucleoprotein, chloroplastic; Short=28RNP; Flags: Precursor	--	--	--	--	--	--	KOG0118	FOG: RRM domain	[R]	POORLY CHARACTERIZED	General function prediction only	S	ENOG410XZHK	RNA recognition motif. (a.k.a. RRM, RBD, or RNP domain)	Molecular Function: RNA binding (GO:0003723);|Biological Process: mRNA processing (GO:0006397);|Cellular Component: chloroplast (GO:0009507);|Cellular Component: intracellular ribonucleoprotein complex (GO:0030529);	--	--
TRINITY_DN11052_c0_g1_i1	4.46121	--	--	--	--	--	--	--	--	--	--	--	--	--	--	--	--	--	--	--	--	--
TRINITY_DN11053_c0_g1_i1	4.05749	gi|955709544|ref|XP_004957284.2|	PREDICTED: uncharacterized protein LOC101769547 [Setaria italica]	Q76CY8.1	RecName: Full=Meiosis-specific protein PAIR2; AltName: Full=OsASY1; AltName: Full=Protein HOMOLOGOUS PAIRING ABERRATION IN RICE MEIOSIS 2	--	--	--	--	--	--	KOG4652	HORMA domain	[B]	INFORMATION STORAGE AND PROCESSING	Chromatin structure and dynamics	S	ENOG410XT4N	HORMA domain containing	Cellular Component: nuclear chromosome (GO:0000228);|Cellular Component: chromosome, centromeric region (GO:0000775);|Cellular Component: nucleus (GO:0005634);|Biological Process: synapsis (GO:0007129);|Biological Process: megasporogenesis (GO:0009554);|Biological Process: microsporogenesis (GO:0009556);	--	--
TRINITY_DN11054_c0_g1_i1	5.46446	--	--	--	--	--	--	--	--	--	--	--	--	--	--	--	--	--	--	--	--	--
TRINITY_DN11055_c0_g1_i1	9.03714	--	--	--	--	--	--	--	--	--	--	--	--	--	--	--	--	--	--	--	--	--
TRINITY_DN11057_c0_g1_i1	1.85878	gi|1002853288|ref|XP_015692072.1|	PREDICTED: protein ECERIFERUM 1-like isoform X1 [Oryza brachyantha]	F4HVY0.1	RecName: Full=Protein ECERIFERUM 1	obr:102703957	K15404	K15404, CER1	aldehyde decarbonylase	ko00073	Cutin, suberine and wax biosynthesis	--	--	--	--	--	S	ENOG4111G66	WAX2-like	Molecular Function: iron ion binding (GO:0005506);|Cellular Component: endoplasmic reticulum membrane (GO:0005789);|Biological Process: lipid metabolic process (GO:0006629);|Biological Process: lipid biosynthetic process (GO:0008610);|Biological Process: response to water deprivation (GO:0009414);|Biological Process: wax biosynthetic process (GO:0010025);|Cellular Component: integral component of…	--	--
TRINITY_DN11058_c0_g1_i1	5.59399	--	--	--	--	--	--	--	--	--	--	--	--	--	--	--	--	--	--	--	--	--
TRINITY_DN11059_c0_g1_i1	5.29164	gi|573916002|ref|XP_006645651.1|	PREDICTED: G-type lectin S-receptor-like serine/threonine-protein kinase At2g19130 [Oryza brachyantha]	O64477.1	RecName: Full=G-type lectin S-receptor-like serine/threonine-protein kinase At2g19130; Flags: Precursor	--	--	--	--	--	--	--	--	--	--	--	T	ENOG41103XG	serine threonine-protein kinase	--	--	--
TRINITY_DN11059_c0_g2_i1	7.81665	gi|944067875|gb|KQK03359.1|	hypothetical protein BRADI_2g07347 [Brachypodium distachyon]	O64477.1	RecName: Full=G-type lectin S-receptor-like serine/threonine-protein kinase At2g19130; Flags: Precursor	--	--	--	--	--	--	--	--	--	--	--	T	ENOG41103XG	serine threonine-protein kinase	--	--	--
TRINITY_DN1105_c0_g1_i1	22.7464	gi|514815457|ref|XP_004982484.1|	PREDICTED: uncharacterized protein LOC101779051 [Setaria italica]	--	--	--	--	--	--	--	--	--	--	--	--	--	S	ENOG4112DB8	NA	--	--	--
TRINITY_DN11060_c0_g1_i1	3.31923	gi|944071225|gb|KQK06709.1|	hypothetical protein BRADI_2g27947 [Brachypodium distachyon]	Q9LRZ5.1	RecName: Full=Phospholipase D zeta 1; Short=PLDzeta1; AltName: Full=Phospholipase D p1; Short=AtPLDp1; AltName: Full=Phospholipase D1 PHOX and PX-containing domain protein	bdi:100831328	K01115	PLD1_2	phospholipase D1/2	ko00564|ko04024|ko04144|ko00565|ko04072|ko04014|ko04071	Glycerophospholipid metabolism|cAMP signaling pathway|Endocytosis|Ether lipid metabolism|Phospholipase D signaling pathway|Ras signaling pathway|Sphingolipid signaling pathway	KOG1329	Phospholipase D1	[I]	METABOLISM	Lipid transport and metabolism	I	COG1502	Catalyzes the reversible phosphatidyl group transfer from one phosphatidylglycerol molecule to another to form cardiolipin (CL) (diphosphatidylglycerol) and glycerol (By similarity)	Molecular Function: phospholipase D activity (GO:0004630);|Biological Process: phosphatidic acid biosynthetic process (GO:0006654);|Biological Process: lipid biosynthetic process (GO:0008610);|Biological Process: lipid catabolic process (GO:0016042);|Cellular Component: cytoplasmic vesicle (GO:0031410);|Molecular Function: phosphatidylinositol binding (GO:0035091);|Biological Process: inositol li…	--	--
TRINITY_DN11061_c0_g1_i1	6.93951	--	--	--	--	--	--	--	--	--	--	--	--	--	--	--	--	--	--	--	--	--
TRINITY_DN11064_c0_g1_i1	6.93824	--	--	--	--	--	--	--	--	--	--	--	--	--	--	--	--	--	--	--	--	--
TRINITY_DN11065_c0_g1_i1	6.03515	gi|226500366|ref|NP_001151916.1|	senescence-associated protein DIN1 [Zea mays]	Q9FKW8.1	RecName: Full=Thiosulfate sulfurtransferase 18; AltName: Full=Sulfurtransferase 18; Short=AtStr18	--	--	--	--	--	--	KOG1530	Rhodanese-related sulfurtransferase	[P]	METABOLISM	Inorganic ion transport and metabolism	P	COG0607	Rhodanese domain protein	Molecular Function: thiosulfate sulfurtransferase activity (GO:0004792);|Cellular Component: cytoplasm (GO:0005737);	--	--
TRINITY_DN11066_c0_g1_i1	2.09902	gi|284434708|gb|ADB85406.1|	putative retrotransposon protein [Phyllostachys edulis]	--	--	--	--	--	--	--	--	KOG0017	FOG: Transposon-encoded proteins with TYA, reverse transcriptase, integrase domains in various combinations	[R]	POORLY CHARACTERIZED	General function prediction only	L	COG2801	Retrotransposon protein	--	--	--
TRINITY_DN11069_c0_g1_i1	1.07515	gi|473914737|gb|EMS49699.1|	Kelch-like protein 5 [Triticum urartu]	--	--	--	--	--	--	--	--	--	--	--	--	--	S	ENOG4110X8D	Kelch repeat-containing F-box family protein	--	--	--
TRINITY_DN11070_c0_g1_i1	3.38517	gi|242054399|ref|XP_002456345.1|	hypothetical protein SORBIDRAFT_03g034320 [Sorghum bicolor]	--	--	--	--	--	--	--	--	--	--	--	--	--	S	ENOG410YGHT	NA	--	--	--
TRINITY_DN11072_c0_g1_i2	12.5858	gi|573923939|ref|XP_006649539.1|	PREDICTED: 5'-3' exoribonuclease [Oryza brachyantha]	--	--	obr:102720686	K07053	E3.1.3.97	3',5'-nucleoside bisphosphate phosphatase	--	--	--	--	--	--	--	S	COG0613	DNA-directed DNA polymerase activity	--	--	--
TRINITY_DN11073_c0_g1_i1	8.48339	gi|1002286227|ref|XP_015647413.1|	PREDICTED: uncharacterized protein At3g28850 [Oryza sativa Japonica Group]	Q9LH89.1	RecName: Full=Uncharacterized protein At3g28850	--	--	--	--	--	--	KOG2824	Glutaredoxin-related protein	[O]	CELLULAR PROCESSES AND SIGNALING	Posttranslational modification, protein turnover, chaperones	O	ENOG4111HAI	Glutaredoxin	Cellular Component: plasma membrane (GO:0005886);|Molecular Function: electron transfer activity (GO:0009055);|Molecular Function: protein disulfide oxidoreductase activity (GO:0015035);|Biological Process: cell redox homeostasis (GO:0045454);	--	--
TRINITY_DN11075_c0_g1_i1	6.72794	gi|474372508|gb|EMS63963.1|	hypothetical protein TRIUR3_23933 [Triticum urartu]	--	--	--	--	--	--	--	--	--	--	--	--	--	S	ENOG410Y52I	NA	--	--	--
TRINITY_DN11076_c0_g1_i1	11.5408	--	--	--	--	--	--	--	--	--	--	--	--	--	--	--	--	--	--	--	--	--
TRINITY_DN11079_c0_g1_i1	8.04293	--	--	--	--	--	--	--	--	--	--	--	--	--	--	--	--	--	--	--	--	--
TRINITY_DN11080_c0_g1_i1	16.0544	--	--	--	--	--	--	--	--	--	--	--	--	--	--	--	--	--	--	--	--	--
TRINITY_DN11080_c0_g2_i1	4.18343	--	--	--	--	--	--	--	--	--	--	--	--	--	--	--	--	--	--	--	--	--
TRINITY_DN11082_c0_g1_i1	5.65052	--	--	--	--	--	--	--	--	--	--	--	--	--	--	--	--	--	--	--	--	--
TRINITY_DN11085_c0_g1_i1	4.88583	gi|1002872832|ref|XP_015697987.1|	PREDICTED: uncharacterized protein LOC102705297 [Oryza brachyantha]	--	--	--	--	--	--	--	--	KOG0017	FOG: Transposon-encoded proteins with TYA, reverse transcriptase, integrase domains in various combinations	[R]	POORLY CHARACTERIZED	General function prediction only	L	COG2801	Retrotransposon protein	--	--	--
TRINITY_DN11087_c0_g1_i1	1.72717	gi|242092582|ref|XP_002436781.1|	hypothetical protein SORBIDRAFT_10g008667, partial [Sorghum bicolor]	O00370.1	RecName: Full=LINE-1 retrotransposable element ORF2 protein; Short=ORF2p; Includes: RecName: Full=Reverse transcriptase; Includes: RecName: Full=Endonuclease	--	--	--	--	--	--	KOG1075	FOG: Reverse transcriptase	[R]	POORLY CHARACTERIZED	General function prediction only	S	ENOG410Y65V	Retrotransposon protein	Molecular Function: RNA-directed DNA polymerase activity (GO:0003964);|Biological Process: DNA recombination (GO:0006310);|Molecular Function: Type II site-specific deoxyribonuclease activity (GO:0009036);|Biological Process: transposition, RNA-mediated (GO:0032197);|Biological Process: reverse transcription involved in RNA-mediated transposition (GO:0032199);|Molecular Function: metal ion bindin…	--	--
TRINITY_DN11088_c0_g1_i1	36.9853	gi|530278108|gb|AGT16143.1|	nucleic acid binding protein [Saccharum hybrid cultivar R570]	--	--	--	--	--	--	--	--	--	--	--	--	--	S	ENOG410XR0Z	zinc finger CCCH domain-containing protein	--	--	--
TRINITY_DN1108_c0_g1_i1	19.7899	--	--	--	--	--	--	--	--	--	--	--	--	--	--	--	--	--	--	--	--	--
TRINITY_DN11090_c0_g1_i1	7.27582	--	--	--	--	--	--	--	--	--	--	--	--	--	--	--	--	--	--	--	--	--
TRINITY_DN11091_c0_g1_i1	0.786779	gi|944263453|gb|KQL27693.1|	hypothetical protein SETIT_016340mg [Setaria italica]	--	--	sita:101757729	K10401	KIF18_19	kinesin family member 18/19	--	--	--	--	--	--	--	Z	COG5059	Kinesin family member	--	--	--
TRINITY_DN11092_c0_g1_i1	1.85668	--	--	--	--	--	--	--	--	--	--	--	--	--	--	--	--	--	--	--	--	--
TRINITY_DN11097_c0_g1_i1	3.48088	--	--	--	--	--	--	--	--	--	--	--	--	--	--	--	--	--	--	--	--	--
TRINITY_DN11103_c0_g1_i1	7.71661	--	--	--	--	--	--	--	--	--	--	--	--	--	--	--	--	--	--	--	--	--
TRINITY_DN11103_c1_g1_i1	2.3963	--	--	--	--	--	--	--	--	--	--	--	--	--	--	--	--	--	--	--	--	--
TRINITY_DN11107_c0_g1_i1	5.23927	gi|475615235|gb|EMT29369.1|	hypothetical protein F775_02302 [Aegilops tauschii]	--	--	--	--	--	--	--	--	--	--	--	--	--	S	ENOG410YFHB	WPP domain-interacting tail-anchored protein	--	--	--
TRINITY_DN11109_c1_g1_i1	7.05085	--	--	--	--	--	--	--	--	--	--	--	--	--	--	--	--	--	--	--	--	--
TRINITY_DN11110_c0_g1_i1	4.26545	--	--	--	--	--	--	--	--	--	--	--	--	--	--	--	--	--	--	--	--	--
TRINITY_DN11111_c0_g1_i1	8.17663	--	--	--	--	--	--	--	--	--	--	--	--	--	--	--	--	--	--	--	--	--
TRINITY_DN1111_c0_g1_i1	6.20517	gi|1002235660|ref|XP_015622027.1|	PREDICTED: multicopper oxidase LPR1 isoform X1 [Oryza sativa Japonica Group]	Q5ZE07.1	RecName: Full=Multicopper oxidase LPR1 homolog 2; Flags: Precursor	--	--	--	--	--	--	--	--	--	--	--	Q	COG2132	Multicopper oxidase	Molecular Function: copper ion binding (GO:0005507);|Cellular Component: endoplasmic reticulum membrane (GO:0005789);|Molecular Function: oxidoreductase activity, oxidizing metal ions (GO:0016722);	--	--
TRINITY_DN11121_c0_g1_i1	7.63415	gi|573955831|ref|XP_006660155.1|	PREDICTED: uncharacterized protein LOC102704443 [Oryza brachyantha]	--	--	--	--	--	--	--	--	KOG3159	Lipoate-protein ligase A	[H]	METABOLISM	Coenzyme transport and metabolism	H	COG0095	Lipoate-protein, ligase	--	--	--
TRINITY_DN11125_c0_g1_i1	10.9449	--	--	--	--	--	--	--	--	--	--	--	--	--	--	--	--	--	--	--	--	--
TRINITY_DN11129_c0_g1_i1	5.96048	--	--	--	--	--	--	--	--	--	--	--	--	--	--	--	--	--	--	--	--	--
TRINITY_DN1112_c0_g1_i1	21.6292	gi|669027981|emb|CDM81625.1|	unnamed protein product [Triticum aestivum]	--	--	--	--	--	--	--	--	--	--	--	--	--	S	ENOG411186B	NA	--	--	--
TRINITY_DN11130_c0_g1_i1	8.03159	gi|357119008|ref|XP_003561238.1|	PREDICTED: protein arginine N-methyltransferase 7 [Brachypodium distachyon]	Q5VS72.1	RecName: Full=Protein arginine N-methyltransferase 7	bdi:100841698	K11438	PRMT7	type III protein arginine methyltransferase	--	--	--	--	--	--	--	O	ENOG410XPR8	Protein arginine n-methyltransferase	Cellular Component: cytosol (GO:0005829);|Biological Process: regulation of transcription, DNA-templated (GO:0006355);|Molecular Function: histone-arginine N-methyltransferase activity (GO:0008469);|Biological Process: peptidyl-arginine methylation, to symmetrical-dimethyl arginine (GO:0019918);|Molecular Function: protein-arginine omega-N monomethyltransferase activity (GO:0035241);|Molecular Fu…	--	--
TRINITY_DN11131_c0_g1_i1	7.59031	--	--	--	--	--	--	--	--	--	--	--	--	--	--	--	--	--	--	--	--	--
TRINITY_DN11133_c0_g1_i1	2.97644	gi|255670577|dbj|BAH91517.1|	Os02g0133400 [Oryza sativa Japonica Group]	--	--	--	--	--	--	--	--	--	--	--	--	--	L	COG2801	Retrotransposon protein	--	--	--
TRINITY_DN11138_c0_g1_i1	10.1818	--	--	--	--	--	--	--	--	--	--	--	--	--	--	--	--	--	--	--	--	--
TRINITY_DN11139_c0_g1_i1	4.73536	gi|514730990|ref|XP_004957074.1|	PREDICTED: isoamylase 3, chloroplastic [Setaria italica]	Q9M0S5.2	RecName: Full=Isoamylase 3, chloroplastic; Short=AtISA3; Flags: Precursor	sita:101785182	K01214	E3.2.1.68	isoamylase	--	--	KOG0470	1,4-alpha-glucan branching enzyme/starch branching enzyme II	[G]	METABOLISM	Carbohydrate transport and metabolism	G	COG1523	Glycogen debranching enzyme	Biological Process: starch catabolic process (GO:0005983);|Cellular Component: chloroplast (GO:0009507);|Cellular Component: chloroplast starch grain (GO:0009569);|Cellular Component: chloroplast stroma (GO:0009570);|Molecular Function: isoamylase activity (GO:0019156);	--	--
TRINITY_DN11140_c0_g1_i1	3.95205	gi|116317784|emb|CAH65761.1|	H0215A08.3 [Oryza sativa Indica Group]	P14381.1	RecName: Full=Transposon TX1 uncharacterized 149 kDa protein; AltName: Full=ORF 2	--	--	--	--	--	--	KOG1075	FOG: Reverse transcriptase	[R]	POORLY CHARACTERIZED	General function prediction only	S	ENOG4111MHU	Reverse transcriptase (RNA-dependent DNA polymerase)	--	--	--
TRINITY_DN11141_c0_g1_i1	2.64758	gi|326526211|dbj|BAJ93282.1|	predicted protein [Hordeum vulgare subsp. vulgare]	Q9C8G5.1	RecName: Full=CSC1-like protein ERD4; AltName: Full=Protein EARLY-RESPONSIVE TO DEHYDRATION STRESS 4	--	--	--	--	--	--	KOG1134	Uncharacterized conserved protein	[R]	POORLY CHARACTERIZED	General function prediction only	S	COG5594	transmembrane protein 63C	Cellular Component: vacuole (GO:0005773);|Cellular Component: vacuolar membrane (GO:0005774);|Cellular Component: plasma membrane (GO:0005886);|Biological Process: ion transport (GO:0006811);|Cellular Component: plasmodesma (GO:0009506);|Cellular Component: chloroplast (GO:0009507);|Cellular Component: chloroplast envelope (GO:0009941);|Cellular Component: membrane (GO:0016020);|Cellular Componen…	--	--
TRINITY_DN11146_c0_g1_i1	3.40185	gi|293333783|ref|NP_001168294.1|	uncharacterized protein LOC100382058 [Zea mays]	Q9SV13.1	RecName: Full=Sulfate transporter 3.1; AltName: Full=AST12; AltName: Full=AtST1	zma:100382058	K17471	SULTR3	sulfate transporter 3	--	--	KOG0236	Sulfate/bicarbonate/oxalate exchanger SAT-1 and related transporters (SLC26 family)	[P]	METABOLISM	Inorganic ion transport and metabolism	P	COG0659	sulfate transporter	Cellular Component: integral component of plasma membrane (GO:0005887);|Molecular Function: secondary active sulfate transmembrane transporter activity (GO:0008271);|Biological Process: sulfate transport (GO:0008272);|Cellular Component: chloroplast (GO:0009507);|Molecular Function: sulfate transmembrane transporter activity (GO:0015116);|Molecular Function: symporter activity (GO:0015293);	--	--
TRINITY_DN11148_c0_g1_i1	6.6894	--	--	--	--	--	--	--	--	--	--	--	--	--	--	--	--	--	--	--	--	--
TRINITY_DN1114_c0_g1_i1	8.25866	gi|147846164|emb|CAN81634.1|	hypothetical protein VITISV_034565 [Vitis vinifera]	P10978.1	RecName: Full=Retrovirus-related Pol polyprotein from transposon TNT 1-94; Includes: RecName: Full=Protease; Includes: RecName: Full=Reverse transcriptase; Includes: RecName: Full=Endonuclease	--	--	--	--	--	--	KOG0017	FOG: Transposon-encoded proteins with TYA, reverse transcriptase, integrase domains in various combinations	[R]	POORLY CHARACTERIZED	General function prediction only	S	ENOG410XS4D	Retrotransposon protein	Molecular Function: nucleic acid binding (GO:0003676);|Molecular Function: RNA-directed DNA polymerase activity (GO:0003964);|Molecular Function: aspartic-type endopeptidase activity (GO:0004190);|Molecular Function: endonuclease activity (GO:0004519);|Molecular Function: zinc ion binding (GO:0008270);|Biological Process: DNA integration (GO:0015074);	--	--
TRINITY_DN11151_c0_g1_i1	15.5248	--	--	--	--	--	--	--	--	--	--	--	--	--	--	--	--	--	--	--	--	--
TRINITY_DN11152_c0_g1_i1	2.26467	--	--	--	--	--	--	--	--	--	--	--	--	--	--	--	--	--	--	--	--	--
TRINITY_DN11154_c0_g1_i1	9.25817	gi|475427730|gb|EMT01154.1|	Putative histone acetyltransferase HAC-like protein 3 [Aegilops tauschii]	Q9XHY7.2	RecName: Full=Probable histone acetyltransferase HAC-like 3	sita:101775983	K04498	EP300, CREBBP, KAT3	E1A/CREB-binding protein	ko04066|ko04520|ko04110|ko04310|ko04024|ko04330|ko04630|ko04350|ko04068	HIF-1 signaling pathway|Adherens junction|Cell cycle|Wnt signaling pathway|cAMP signaling pathway|Notch signaling pathway|Jak-STAT signaling pathway|TGF-beta signaling pathway|FoxO signaling pathway	--	--	--	--	--	BK	COG5076	bromodomain	Molecular Function: transcription cofactor activity (GO:0003712);|Molecular Function: histone acetyltransferase activity (GO:0004402);|Cellular Component: nucleus (GO:0005634);|Biological Process: transcription, DNA-templated (GO:0006351);|Biological Process: regulation of transcription, DNA-templated (GO:0006355);|Molecular Function: zinc ion binding (GO:0008270);	--	--
TRINITY_DN11157_c0_g1_i1	5.21151	--	--	--	--	--	--	--	--	--	--	--	--	--	--	--	--	--	--	--	--	--
TRINITY_DN1115_c0_g1_i1	7.34941	gi|326518376|dbj|BAJ88217.1|	predicted protein, partial [Hordeum vulgare subsp. vulgare]	--	--	--	--	--	--	--	--	--	--	--	--	--	S	ENOG4111KDT	Alpha beta hydrolase	--	--	--
TRINITY_DN11160_c0_g1_i1	3.8319	gi|1002274542|ref|XP_015641584.1|	PREDICTED: origin of replication complex subunit 1 isoform X1 [Oryza sativa Japonica Group]	Q5SMU7.1	RecName: Full=Origin of replication complex subunit 1; Short=OsORC1	obr:102700720	K02603	ORC1	origin recognition complex subunit 1	ko04113|ko04111|ko04110	Meiosis - yeast|Cell cycle - yeast|Cell cycle	--	--	--	--	--	L	COG1474	Involved in regulation of DNA replication (By similarity)	Molecular Function: DNA binding (GO:0003677);|Molecular Function: chromatin binding (GO:0003682);|Molecular Function: ATP binding (GO:0005524);|Cellular Component: nucleus (GO:0005634);|Biological Process: DNA replication (GO:0006260);|Biological Process: transcription, DNA-templated (GO:0006351);|Biological Process: regulation of transcription, DNA-templated (GO:0006355);|Biological Process: res…	--	--
TRINITY_DN11161_c0_g1_i1	14.3686	--	--	--	--	--	--	--	--	--	--	--	--	--	--	--	--	--	--	--	--	--
TRINITY_DN11165_c0_g1_i1	4.335	gi|57863898|gb|AAW56929.1|	unknown protein [Oryza sativa Japonica Group]	P08770.2	RecName: Full=Putative AC transposase; AltName: Full=ORFA	--	--	--	--	--	--	KOG1121	Tam3-transposase (Ac family)	[L]	INFORMATION STORAGE AND PROCESSING	Replication, recombination and repair	S	ENOG410ZT99	Pfam:hATC	Molecular Function: DNA binding (GO:0003677);|Biological Process: DNA recombination (GO:0006310);|Biological Process: transposition (GO:0032196);|Molecular Function: protein dimerization activity (GO:0046983);	--	--
TRINITY_DN11166_c0_g1_i1	14.7157	--	--	--	--	--	--	--	--	--	--	--	--	--	--	--	--	--	--	--	--	--
TRINITY_DN11168_c0_g1_i1	7.92296	gi|944073944|gb|KQK09428.1|	hypothetical protein BRADI_2g47920 [Brachypodium distachyon]	Q8RWW0.1	RecName: Full=Receptor-like serine/threonine-protein kinase ALE2; AltName: Full=Protein ABNORMAL LEAF SHAPE 2; Flags: Precursor	--	--	--	--	--	--	--	--	--	--	--	T	COG0515	Serine Threonine protein kinase	--	--	--
TRINITY_DN1116_c0_g1_i1	4.91637	gi|475595641|gb|EMT23104.1|	hypothetical protein F775_07424 [Aegilops tauschii]	--	--	--	--	--	--	--	--	--	--	--	--	--	S	ENOG41103UT	NA	--	--	--
TRINITY_DN11171_c0_g1_i1	8.64062	gi|992277636|gb|KXG36048.1|	hypothetical protein SORBI_002G273000 [Sorghum bicolor]	--	--	mus:103978124	K14515	EBF1_2	EIN3-binding F-box protein	ko04075	Plant hormone signal transduction	--	--	--	--	--	--	--	--	--	--	--
TRINITY_DN11173_c0_g1_i1	0.19484	gi|326521368|dbj|BAJ96887.1|	predicted protein [Hordeum vulgare subsp. vulgare]	--	--	--	--	--	--	--	--	--	--	--	--	--	S	ENOG410Y2TA	e3 ubiquitin-protein ligase	--	--	--
TRINITY_DN11175_c0_g1_i1	6.98732	gi|221327741|gb|ACM17560.1|	NBS-LRR disease resistance protein family-2 [Oryza brachyantha]	--	--	--	--	--	--	--	--	--	--	--	--	--	S	COG4886	leucine Rich Repeat	--	--	--
TRINITY_DN11176_c0_g1_i1	6.32938	gi|475581213|gb|EMT18772.1|	Protein unc-13-C-like protein [Aegilops tauschii]	Q9ZVT9.4	RecName: Full=C2 and GRAM domain-containing protein At1g03370	--	--	--	--	--	--	KOG1032	Uncharacterized conserved protein, contains GRAM domain	[S]	POORLY CHARACTERIZED	Function unknown	S	ENOG410XRQQ	GRAM domain containing	Cellular Component: endoplasmic reticulum (GO:0005783);|Cellular Component: integral component of membrane (GO:0016021);	--	--
TRINITY_DN11177_c0_g1_i1	3.19735	--	--	--	--	--	--	--	--	--	--	--	--	--	--	--	--	--	--	--	--	--
TRINITY_DN11178_c0_g1_i1	2.06194	gi|226530246|ref|NP_001142288.1|	putative DUF231 domain containing family protein [Zea mays]	Q9LUZ6.1	RecName: Full=Protein PMR5; AltName: Full=Powdery mildew resistance protein 5; AltName: Full=Protein trichome birefringence-like 44	--	--	--	--	--	--	--	--	--	--	--	S	ENOG410YF78	Pfam:DUF231	Cellular Component: endoplasmic reticulum (GO:0005783);|Cellular Component: Golgi apparatus (GO:0005794);|Biological Process: defense response (GO:0006952);|Biological Process: response to fungus (GO:0009620);|Cellular Component: integral component of membrane (GO:0016021);|Molecular Function: O-acetyltransferase activity (GO:0016413);|Biological Process: cell wall organization or biogenesis (GO:…	--	--
TRINITY_DN11179_c0_g1_i1	23.2786	--	--	--	--	--	--	--	--	--	--	--	--	--	--	--	--	--	--	--	--	--
TRINITY_DN1117_c0_g1_i1	6.63375	--	--	--	--	--	--	--	--	--	--	--	--	--	--	--	--	--	--	--	--	--
TRINITY_DN11180_c0_g1_i1	2.9847	gi|937935208|dbj|BAT10122.1|	Os10g0181200, partial [Oryza sativa Japonica Group]	Q0WLC6.2	RecName: Full=Pentatricopeptide repeat-containing protein MRL1, chloroplastic; AltName: Full=Protein MATURATION OF RBCL 1; Short=AtMRL1; Flags: Precursor	--	--	--	--	--	--	--	--	--	--	--	S	ENOG410Z7Z7	Pentatricopeptide repeat-containing protein	--	--	--
TRINITY_DN11181_c0_g1_i1	2.99376	gi|39546250|emb|CAE04259.3|	OSJNBa0089N06.20 [Oryza sativa Japonica Group]	P10978.1	RecName: Full=Retrovirus-related Pol polyprotein from transposon TNT 1-94; Includes: RecName: Full=Protease; Includes: RecName: Full=Reverse transcriptase; Includes: RecName: Full=Endonuclease	--	--	--	--	--	--	KOG0017	FOG: Transposon-encoded proteins with TYA, reverse transcriptase, integrase domains in various combinations	[R]	POORLY CHARACTERIZED	General function prediction only	L	COG2801	Retrotransposon protein	Molecular Function: nucleic acid binding (GO:0003676);|Molecular Function: RNA-directed DNA polymerase activity (GO:0003964);|Molecular Function: aspartic-type endopeptidase activity (GO:0004190);|Molecular Function: endonuclease activity (GO:0004519);|Molecular Function: zinc ion binding (GO:0008270);|Biological Process: DNA integration (GO:0015074);	--	--
TRINITY_DN11182_c0_g1_i1	4.52622	gi|242036777|ref|XP_002465783.1|	hypothetical protein SORBIDRAFT_01g045750 [Sorghum bicolor]	--	--	--	--	--	--	--	--	--	--	--	--	--	S	ENOG4111P59	NA	--	--	--
TRINITY_DN11183_c0_g1_i1	5.83871	gi|1002249310|ref|XP_015628834.1|	PREDICTED: uncharacterized protein LOC4332385 [Oryza sativa Japonica Group]	--	--	--	--	--	--	--	--	--	--	--	--	--	S	ENOG410ZJS8	avr9 Cf-9 rapidly elicited protein	--	--	--
TRINITY_DN11185_c0_g1_i1	5.78979	--	--	--	--	--	--	--	--	--	--	--	--	--	--	--	--	--	--	--	--	--
TRINITY_DN11186_c0_g1_i1	2.39805	gi|1002226029|ref|XP_015624847.1|	PREDICTED: receptor-like protein 12 [Oryza sativa Japonica Group]	--	--	--	--	--	--	--	--	KOG0619	FOG: Leucine rich repeat	[R]	POORLY CHARACTERIZED	General function prediction only	S	COG4886	leucine Rich Repeat	--	--	--
TRINITY_DN11188_c0_g1_i1	2.57017	gi|1002836193|ref|XP_006646215.2|	PREDICTED: 65-kDa microtubule-associated protein 3-like [Oryza brachyantha]	--	--	osa:4324106	K16732	PRC1	protein regulator of cytokinesis 1	--	--	--	--	--	--	--	S	ENOG410YZBK	protein regulator of cytokinesis	--	--	--
TRINITY_DN11188_c0_g2_i1	7.98183	gi|1002226801|ref|XP_015628765.1|	PREDICTED: 65-kDa microtubule-associated protein 3 [Oryza sativa Japonica Group]	--	--	osa:4324106	K16732	PRC1	protein regulator of cytokinesis 1	--	--	--	--	--	--	--	S	ENOG410YZBK	protein regulator of cytokinesis	--	--	--
TRINITY_DN1118_c0_g1_i1	1.29578	--	--	--	--	--	--	--	--	--	--	--	--	--	--	--	--	--	--	--	--	--
TRINITY_DN11195_c0_g1_i1	35.4335	gi|573923908|ref|XP_006649524.1|	PREDICTED: protein ASPARTIC PROTEASE IN GUARD CELL 2 [Oryza brachyantha]	Q6F4N5.1	RecName: Full=Aspartyl protease 25; AltName: Full=Protein RICE ANTHER DOWN-REGULATED BY CHILLING 1; Flags: Precursor	--	--	--	--	--	--	KOG1339	Aspartyl protease	[O]	CELLULAR PROCESSES AND SIGNALING	Posttranslational modification, protein turnover, chaperones	O	ENOG410XNV7	aspartic	Molecular Function: aspartic-type endopeptidase activity (GO:0004190);|Biological Process: proteolysis (GO:0006508);|Cellular Component: plant-type cell wall (GO:0009505);|Biological Process: systemic acquired resistance (GO:0009627);|Biological Process: protein catabolic process (GO:0030163);|Biological Process: regulation of programmed cell death (GO:0043067);|Cellular Component: apoplast (GO:0…	--	--
TRINITY_DN11199_c0_g1_i1	5.86875	--	--	--	--	--	--	--	--	--	--	--	--	--	--	--	--	--	--	--	--	--
TRINITY_DN111_c0_g1_i1	6.45762	gi|326510179|dbj|BAJ87306.1|	predicted protein [Hordeum vulgare subsp. vulgare]	--	--	--	--	--	--	--	--	--	--	--	--	--	S	ENOG4111WM6	Tic22-like family	--	--	--
TRINITY_DN11202_c0_g1_i1	3.26486	gi|573914265|ref|XP_006644802.1|	PREDICTED: protein ULTRAPETALA 1-like isoform X2 [Oryza brachyantha]	Q8GZA8.1	RecName: Full=Protein ULTRAPETALA 1	--	--	--	--	--	--	--	--	--	--	--	K	ENOG410YE1G	ultrapetala	Molecular Function: DNA binding (GO:0003677);|Cellular Component: nucleus (GO:0005634);|Cellular Component: cytoplasm (GO:0005737);|Biological Process: transcription, DNA-templated (GO:0006351);|Biological Process: regulation of transcription, DNA-templated (GO:0006355);|Biological Process: multicellular organism development (GO:0007275);|Biological Process: negative regulation of flower developm…	--	--
TRINITY_DN11204_c0_g1_i1	7.2178	gi|960473123|ref|XP_014755466.1|	PREDICTED: putative serine/threonine-protein kinase isoform X3 [Brachypodium distachyon]	Q93YN1.1	RecName: Full=Cold-responsive protein kinase 1	--	--	--	--	--	--	KOG1187	Serine/threonine protein kinase	[T]	CELLULAR PROCESSES AND SIGNALING	Signal transduction mechanisms	T	COG0515	Serine Threonine protein kinase	Biological Process: response to molecule of bacterial origin (GO:0002237);|Molecular Function: protein serine/threonine kinase activity (GO:0004674);|Molecular Function: ATP binding (GO:0005524);|Cellular Component: plasma membrane (GO:0005886);|Biological Process: response to cold (GO:0009409);|Biological Process: response to insect (GO:0009625);|Biological Process: positive regulation of protei…	--	--
TRINITY_DN11206_c0_g1_i1	2.7282	gi|514785770|ref|XP_004970921.1|	PREDICTED: PTI1-like tyrosine-protein kinase 1 isoform X2 [Setaria italica]	O49339.1	RecName: Full=PTI1-like tyrosine-protein kinase 2; Short=PTI1-2	--	--	--	--	--	--	KOG1187	Serine/threonine protein kinase	[T]	CELLULAR PROCESSES AND SIGNALING	Signal transduction mechanisms	T	COG0515	Serine Threonine protein kinase	--	--	--
TRINITY_DN11209_c0_g1_i1	4.78643	gi|944076795|gb|KQK12147.1|	hypothetical protein BRADI_1g01847, partial [Brachypodium distachyon]	Q9LK39.1	RecName: Full=Probable acyl-activating enzyme 16, chloroplastic; Flags: Precursor	bdi:100832904	K01897	ACSL, fadD	long-chain acyl-CoA synthetase	ko00071|ko00061|ko04146|ko02024|ko01212	Fatty acid degradation|Fatty acid biosynthesis|Peroxisome|Quorum sensing|Fatty acid metabolism	KOG1256	Long-chain acyl-CoA synthetases (AMP-forming)	[I]	METABOLISM	Lipid transport and metabolism	I	COG1022	Amp-dependent synthetase and ligase	Biological Process: fatty acid metabolic process (GO:0006631);|Cellular Component: chloroplast envelope (GO:0009941);|Molecular Function: ligase activity (GO:0016874);	--	--
TRINITY_DN1120_c0_g1_i1	4.2711	gi|50878420|gb|AAT85194.1|	putative polyprotein [Oryza sativa Japonica Group]	P10978.1	RecName: Full=Retrovirus-related Pol polyprotein from transposon TNT 1-94; Includes: RecName: Full=Protease; Includes: RecName: Full=Reverse transcriptase; Includes: RecName: Full=Endonuclease	--	--	--	--	--	--	KOG0017	FOG: Transposon-encoded proteins with TYA, reverse transcriptase, integrase domains in various combinations	[R]	POORLY CHARACTERIZED	General function prediction only	S	ENOG410XS4D	Retrotransposon protein	Molecular Function: nucleic acid binding (GO:0003676);|Molecular Function: RNA-directed DNA polymerase activity (GO:0003964);|Molecular Function: aspartic-type endopeptidase activity (GO:0004190);|Molecular Function: endonuclease activity (GO:0004519);|Molecular Function: zinc ion binding (GO:0008270);|Biological Process: DNA integration (GO:0015074);	--	--
TRINITY_DN11210_c0_g1_i1	7.75501	--	--	--	--	--	--	--	--	--	--	--	--	--	--	--	--	--	--	--	--	--
TRINITY_DN11213_c0_g1_i1	44.9788	gi|195628248|gb|ACG35954.1|	hypothetical protein [Zea mays]	--	--	--	--	--	--	--	--	--	--	--	--	--	S	ENOG410YTPC	expressed protein	--	--	--
TRINITY_DN11216_c0_g1_i1	1.25521	gi|475593714|gb|EMT22462.1|	hypothetical protein F775_03448 [Aegilops tauschii]	--	--	--	--	--	--	--	--	--	--	--	--	--	E	COG0161	Catalyzes the transfer of the alpha-amino group from S- adenosyl-L-methionine (SAM) to 7-keto-8-aminopelargonic acid (KAPA) to form 7,8-diaminopelargonic acid (DAPA). It is the only animotransferase known to utilize SAM as an amino donor (By similarity)	--	--	--
TRINITY_DN11223_c0_g1_i1	33.738	gi|357164700|ref|XP_003580138.1|	PREDICTED: uncharacterized protein LOC100843524 [Brachypodium distachyon]	--	--	--	--	--	--	--	--	KOG2580	Mitochondrial import inner membrane translocase, subunit TIM44	[U]	CELLULAR PROCESSES AND SIGNALING	Intracellular trafficking, secretion, and vesicular transport	S	ENOG410YQFF	NA	--	--	--
TRINITY_DN11226_c0_g1_i1	19.5345	gi|514760144|ref|XP_004964470.1|	PREDICTED: AT-hook motif nuclear-localized protein 18-like [Setaria italica]	Q9SZ70.1	RecName: Full=AT-hook motif nuclear-localized protein 26	--	--	--	--	--	--	--	--	--	--	--	S	ENOG41105AR	Domain of unknown function (DUF296)	Molecular Function: AT DNA binding (GO:0003680);|Molecular Function: DNA binding transcription factor activity (GO:0003700);|Cellular Component: nucleus (GO:0005634);|Biological Process: transcription, DNA-templated (GO:0006351);	--	--
TRINITY_DN11226_c0_g2_i1	7.30459	gi|573948615|ref|XP_006656611.1|	PREDICTED: AT-hook motif nuclear-localized protein 24 [Oryza brachyantha]	O22130.1	RecName: Full=AT-hook motif nuclear-localized protein 22	--	--	--	--	--	--	--	--	--	--	--	S	ENOG41105AR	Domain of unknown function (DUF296)	Molecular Function: AT DNA binding (GO:0003680);|Molecular Function: DNA binding transcription factor activity (GO:0003700);|Cellular Component: nucleus (GO:0005634);|Biological Process: transcription, DNA-templated (GO:0006351);|Biological Process: photomorphogenesis (GO:0009640);|Biological Process: skotomorphogenesis (GO:0009647);|Biological Process: flower development (GO:0009908);|Biological…	--	--
TRINITY_DN1122_c0_g1_i1	6.70737	gi|640939157|gb|AIA57682.1|	heavy metal transporting P1B-ATPase 3 [Triticum aestivum]	Q8H384.1	RecName: Full=Cadmium/zinc-transporting ATPase HMA3; AltName: Full=Protein HEAVY METAL ATPASE 3; Short=OsHMA3	bdi:100832406	K01534	zntA	Cd2+/Zn2+-exporting ATPase	--	--	KOG0207	Cation transport ATPase	[P]	METABOLISM	Inorganic ion transport and metabolism	P	COG2217	p-type ATPase	Molecular Function: ATP binding (GO:0005524);|Cellular Component: vacuolar membrane (GO:0005774);|Molecular Function: cadmium-exporting ATPase activity (GO:0008551);|Cellular Component: integral component of membrane (GO:0016021);|Molecular Function: zinc-exporting ATPase activity (GO:0016463);|Molecular Function: metal ion binding (GO:0046872);	--	--
TRINITY_DN11231_c0_g1_i1	3.50943	--	--	--	--	--	--	--	--	--	--	--	--	--	--	--	--	--	--	--	--	--
TRINITY_DN11233_c0_g1_i1	3.15184	gi|514736572|ref|XP_004958444.1|	PREDICTED: cytochrome P450 734A6-like [Setaria italica]	Q9T093.1	RecName: Full=Cytochrome P450 709B3	--	--	--	--	--	--	KOG0157	Cytochrome P450 CYP4/CYP19/CYP26 subfamilies	[QI]	METABOLISM|METABOLISM	Secondary metabolites biosynthesis, transport and catabolism |Lipid transport and metabolism	Q	COG2124	Cytochrome p450	Molecular Function: monooxygenase activity (GO:0004497);|Molecular Function: iron ion binding (GO:0005506);|Biological Process: response to salt stress (GO:0009651);|Biological Process: response to abscisic acid (GO:0009737);|Cellular Component: integral component of membrane (GO:0016021);|Molecular Function: oxidoreductase activity, acting on paired donors, with incorporation or reduction of mol…	--	--
TRINITY_DN11234_c0_g1_i1	2.68603	--	--	--	--	--	--	--	--	--	--	--	--	--	--	--	--	--	--	--	--	--
TRINITY_DN11234_c0_g2_i1	16.3808	--	--	--	--	--	--	--	--	--	--	--	--	--	--	--	--	--	--	--	--	--
TRINITY_DN11236_c0_g1_i1	40.1524	gi|326512152|dbj|BAJ96057.1|	predicted protein [Hordeum vulgare subsp. vulgare]	--	--	--	--	--	--	--	--	KOG4293	Predicted membrane protein, contains DoH and Cytochrome b-561/ferric reductase transmembrane domains	[T]	CELLULAR PROCESSES AND SIGNALING	Signal transduction mechanisms	S	ENOG410XR70	Ferric-chelate reductase	--	--	--
TRINITY_DN11239_c0_g1_i1	12.5037	--	--	--	--	--	--	--	--	--	--	--	--	--	--	--	--	--	--	--	--	--
TRINITY_DN1123_c0_g1_i1	2.92203	gi|357135428|ref|XP_003569311.1|	PREDICTED: universal stress protein A-like protein [Brachypodium distachyon]	--	--	--	--	--	--	--	--	--	--	--	--	--	S	ENOG4111CTA	universal stress protein	--	--	--
TRINITY_DN11241_c0_g1_i1	9.45722	gi|573941076|ref|XP_006652933.1|	PREDICTED: vacuolar cation/proton exchanger 3 [Oryza brachyantha]	Q6K1C4.2	RecName: Full=Vacuolar cation/proton exchanger 3; AltName: Full=Ca(2+)/H(+) exchanger 3; AltName: Full=OsCAX3	obr:102714452	K07300	chaA, CAX	Ca2+:H+ antiporter	--	--	KOG1397	Ca2+/H+ antiporter VCX1 and related proteins	[P]	METABOLISM	Inorganic ion transport and metabolism	P	COG0387	Calcium Proton	Cellular Component: plant-type vacuole membrane (GO:0009705);|Molecular Function: calcium:proton antiporter activity (GO:0015369);|Cellular Component: integral component of membrane (GO:0016021);	--	--
TRINITY_DN11242_c0_g1_i1	9.22682	gi|357117635|ref|XP_003560569.1|	PREDICTED: brefeldin A-inhibited guanine nucleotide-exchange protein 1 [Brachypodium distachyon]	F4JSZ5.1	RecName: Full=Brefeldin A-inhibited guanine nucleotide-exchange protein 1; Short=BIG1; AltName: Full=ARF guanine-nucleotide exchange factor BIG1	bdi:100845351	K18442	ARFGEF, BIG	brefeldin A-inhibited guanine nucleotide-exchange protein	ko04144	Endocytosis	KOG0929	Guanine nucleotide exchange factor	[U]	CELLULAR PROCESSES AND SIGNALING	Intracellular trafficking, secretion, and vesicular transport	S	COG5307	and Sec7 domain	Molecular Function: ARF guanyl-nucleotide exchange factor activity (GO:0005086);|Cellular Component: cytosol (GO:0005829);|Cellular Component: chloroplast (GO:0009507);|Biological Process: protein transport (GO:0015031);|Cellular Component: membrane (GO:0016020);|Biological Process: regulation of ARF protein signal transduction (GO:0032012);	--	--
TRINITY_DN1124_c0_g1_i1	8.73636	gi|1002847723|ref|XP_015690445.1|	PREDICTED: phosphatidylinositol 4-phosphate 5-kinase 1-like [Oryza brachyantha]	Q8L796.2	RecName: Full=Phosphatidylinositol 4-phosphate 5-kinase 2; Short=AtPIP5K2; AltName: Full=1-phosphatidylinositol 4-phosphate kinase 2; AltName: Full=Diphosphoinositide kinase 2; AltName: Full=PtdIns(4)P-5-kinase 2	obr:102719936	K00889	PIP5K	1-phosphatidylinositol-4-phosphate 5-kinase	ko00562|ko04144|ko04011|ko04139|ko04072|ko04810|ko04070	Inositol phosphate metabolism|Endocytosis|MAPK signaling pathway - yeast|Regulation of mitophagy - yeast|Phospholipase D signaling pathway|Regulation of actin cytoskeleton|Phosphatidylinositol signaling system	KOG0229	Phosphatidylinositol-4-phosphate 5-kinase	[T]	CELLULAR PROCESSES AND SIGNALING	Signal transduction mechanisms	T	COG5253	phosphatidylinositol-4-phosphate 5-kinase	Biological Process: developmental process involved in reproduction (GO:0003006);|Molecular Function: ATP binding (GO:0005524);|Cellular Component: plasma membrane (GO:0005886);|Biological Process: positive gravitropism (GO:0009958);|Biological Process: lateral root formation (GO:0010311);|Molecular Function: 1-phosphatidylinositol-4-phosphate 5-kinase activity (GO:0016308);|Biological Process: gr…	--	--
TRINITY_DN11251_c0_g1_i1	4.84613	--	--	--	--	--	--	--	--	--	--	--	--	--	--	--	--	--	--	--	--	--
TRINITY_DN11254_c0_g1_i1	2.38972	gi|721653967|ref|XP_010233993.1|	PREDICTED: pentatricopeptide repeat-containing protein At3g02490, mitochondrial-like [Brachypodium distachyon]	--	--	--	--	--	--	--	--	--	--	--	--	--	S	ENOG410Z7Z7	Pentatricopeptide repeat-containing protein	--	--	--
TRINITY_DN11255_c0_g1_i2	1.17925	gi|1002288891|ref|XP_015648740.1|	PREDICTED: uncharacterized protein LOC4345104 [Oryza sativa Japonica Group]	--	--	--	--	--	--	--	--	--	--	--	--	--	S	ENOG41124NQ	Acetyltransferase (GNAT) family	--	--	--
TRINITY_DN11257_c0_g1_i1	1.28455	--	--	--	--	--	--	--	--	--	--	--	--	--	--	--	--	--	--	--	--	--
TRINITY_DN11261_c0_g1_i1	3.44866	--	--	--	--	--	--	--	--	--	--	--	--	--	--	--	--	--	--	--	--	--
TRINITY_DN11262_c0_g1_i1	6.82357	--	--	--	--	--	--	--	--	--	--	--	--	--	--	--	--	--	--	--	--	--
TRINITY_DN11263_c0_g1_i1	22.5454	--	--	--	--	--	--	--	--	--	--	--	--	--	--	--	--	--	--	--	--	--
TRINITY_DN11263_c0_g2_i1	11.5754	--	--	--	--	--	--	--	--	--	--	--	--	--	--	--	--	--	--	--	--	--
TRINITY_DN11264_c0_g1_i1	5.81272	gi|944261634|gb|KQL25891.1|	hypothetical protein SETIT_030038mg [Setaria italica]	D1KF50.1	RecName: Full=ATP-dependent DNA helicase SRS2-like protein At4g25120; AltName: Full=AtSRS2	--	--	--	--	--	--	KOG2108	3'-5' DNA helicase	[L]	INFORMATION STORAGE AND PROCESSING	Replication, recombination and repair	L	COG0210	helicase	Molecular Function: DNA binding (GO:0003677);|Molecular Function: DNA helicase activity (GO:0003678);|Molecular Function: ATP-dependent DNA helicase activity (GO:0004003);|Molecular Function: ATP binding (GO:0005524);|Cellular Component: nucleus (GO:0005634);|Biological Process: DNA recombination (GO:0006310);|Biological Process: DNA rewinding (GO:0036292);|Molecular Function: 3'-5' DNA helicase …	--	--
TRINITY_DN11265_c0_g1_i1	3.1213	--	--	--	--	--	--	--	--	--	--	--	--	--	--	--	--	--	--	--	--	--
TRINITY_DN11268_c0_g1_i1	4.39654	gi|326502020|dbj|BAK06502.1|	predicted protein [Hordeum vulgare subsp. vulgare]	Q9FG13.1	RecName: Full=Probable carboxylesterase 15; AltName: Full=AtCXE15	--	--	--	--	--	--	KOG1515	Arylacetamide deacetylase	[V]	CELLULAR PROCESSES AND SIGNALING	Defense mechanisms	I	COG0657	alpha beta hydrolase fold-3 domain protein	Biological Process: catabolic process (GO:0009056);|Molecular Function: hydrolase activity (GO:0016787);|Molecular Function: carboxylic ester hydrolase activity (GO:0052689);	--	--
TRINITY_DN11269_c0_g1_i1	6.48056	gi|514765867|ref|XP_004965858.1|	PREDICTED: bZIP transcription factor 60-like [Setaria italica]	Q69XV0.1	RecName: Full=bZIP transcription factor 50; Short=OsbZIP50; AltName: Full=OsBZIP74	--	--	--	--	--	--	--	--	--	--	--	K	ENOG410YP7D	B-zip transcription factor	Molecular Function: DNA binding (GO:0003677);|Molecular Function: DNA binding transcription factor activity (GO:0003700);|Cellular Component: nucleus (GO:0005634);|Cellular Component: endoplasmic reticulum membrane (GO:0005789);|Biological Process: transcription, DNA-templated (GO:0006351);|Biological Process: response to chitin (GO:0010200);|Cellular Component: integral component of membrane (GO…	--	--
TRINITY_DN1126_c0_g1_i1	7.48053	gi|944233129|gb|KQK97491.1|	hypothetical protein SETIT_009684mg [Setaria italica]	Q8GUM4.2	RecName: Full=Uncharacterized membrane protein At3g27390	--	--	--	--	--	--	--	--	--	--	--	S	ENOG410Y9F4	NA	Cellular Component: plasma membrane (GO:0005886);|Cellular Component: integral component of membrane (GO:0016021);	--	--
TRINITY_DN11275_c0_g1_i1	2.27739	gi|670361678|ref|XP_008649958.1|	PREDICTED: uncharacterized protein LOC103630678 [Zea mays]	--	--	--	--	--	--	--	--	--	--	--	--	--	S	ENOG410Z2U1	NA	--	--	--
TRINITY_DN1127_c0_g1_i1	3.77458	gi|685277126|ref|XP_009129513.1|	PREDICTED: uncharacterized protein LOC103854323 [Brassica rapa]	--	--	--	--	--	--	--	--	KOG0017	FOG: Transposon-encoded proteins with TYA, reverse transcriptase, integrase domains in various combinations	[R]	POORLY CHARACTERIZED	General function prediction only	L	COG2801	Retrotransposon protein	--	--	--
TRINITY_DN11281_c0_g1_i1	6.77633	gi|944050463|gb|KQJ86101.1|	hypothetical protein BRADI_4g03303 [Brachypodium distachyon]	F4JRF5.1	RecName: Full=Homeobox-DDT domain protein RLT3; AltName: Full=Protein RINGLET 3	--	--	--	--	--	--	--	--	--	--	--	S	ENOG410YDFQ	NA	Molecular Function: DNA binding (GO:0003677);|Cellular Component: nucleus (GO:0005634);|Biological Process: transcription, DNA-templated (GO:0006351);|Biological Process: regulation of transcription, DNA-templated (GO:0006355);|Biological Process: flower development (GO:0009908);	--	--
TRINITY_DN11283_c0_g1_i1	2.30497	gi|226491840|ref|NP_001142557.1|	uncharacterized protein LOC100274815 [Zea mays]	--	--	--	--	--	--	--	--	--	--	--	--	--	S	ENOG411072K	ACT domain	--	--	--
TRINITY_DN11284_c0_g1_i1	5.85862	--	--	--	--	--	--	--	--	--	--	--	--	--	--	--	--	--	--	--	--	--
TRINITY_DN11285_c0_g1_i1	20.0066	--	--	--	--	--	--	--	--	--	--	--	--	--	--	--	--	--	--	--	--	--
TRINITY_DN1128_c0_g1_i1	8.32995	--	--	--	--	--	--	--	--	--	--	--	--	--	--	--	--	--	--	--	--	--
TRINITY_DN11290_c0_g1_i1	1.18259	--	--	--	--	--	--	--	--	--	--	--	--	--	--	--	--	--	--	--	--	--
TRINITY_DN11292_c0_g1_i2	2.25299	gi|944249279|gb|KQL13542.1|	hypothetical protein SETIT_022707mg [Setaria italica]	Q7XHI5.1	RecName: Full=Transcription factor bHLH133; AltName: Full=Basic helix-loop-helix protein 133; Short=AtbHLH133; Short=bHLH 133; AltName: Full=bHLH transcription factor bHLH133	--	--	--	--	--	--	--	--	--	--	--	K	ENOG410YDA0	Transcription factor	Molecular Function: core promoter sequence-specific DNA binding (GO:0001046);|Molecular Function: transcriptional activator activity, RNA polymerase II transcription regulatory region sequence-specific DNA binding (GO:0001228);|Cellular Component: nucleus (GO:0005634);|Biological Process: transcription from RNA polymerase II promoter (GO:0006366);|Molecular Function: protein dimerization activity…	--	--
TRINITY_DN11293_c0_g1_i1	3.52815	gi|1002846416|ref|XP_015690068.1|	PREDICTED: phragmoplast orienting kinesin 2 [Oryza brachyantha]	Q75LL2.1	RecName: Full=Kinesin-like protein KIN-12G	obr:102716115	K10400	KIF15	kinesin family member 15	--	--	KOG4280	Kinesin-like protein	[Z]	CELLULAR PROCESSES AND SIGNALING	Cytoskeleton	Z	COG5059	Kinesin family member	Molecular Function: microtubule motor activity (GO:0003777);|Molecular Function: ATP binding (GO:0005524);|Cellular Component: kinesin complex (GO:0005871);|Cellular Component: microtubule (GO:0005874);|Biological Process: microtubule-based movement (GO:0007018);|Molecular Function: microtubule binding (GO:0008017);|Molecular Function: ATPase activity (GO:0016887);	--	--
TRINITY_DN11296_c0_g1_i1	3.9439	--	--	--	--	--	--	--	--	--	--	--	--	--	--	--	--	--	--	--	--	--
TRINITY_DN11297_c0_g1_i1	11.1583	--	--	--	--	--	--	--	--	--	--	--	--	--	--	--	--	--	--	--	--	--
TRINITY_DN11299_c0_g1_i1	11.8164	--	--	--	--	--	--	--	--	--	--	--	--	--	--	--	--	--	--	--	--	--
TRINITY_DN1129_c0_g1_i1	25.5608	--	--	--	--	--	--	--	--	--	--	--	--	--	--	--	--	--	--	--	--	--
TRINITY_DN11301_c0_g1_i1	3.36171	gi|1002236851|ref|XP_015622620.1|	PREDICTED: CTL-like protein DDB_G0274487 [Oryza sativa Japonica Group]	--	--	--	--	--	--	--	--	--	--	--	--	--	S	ENOG410XS0P	Solute carrier family 44 member	--	--	--
TRINITY_DN11302_c0_g1_i2	4.77601	--	--	--	--	--	--	--	--	--	--	--	--	--	--	--	--	--	--	--	--	--
TRINITY_DN11307_c0_g1_i1	3.22067	gi|326511323|dbj|BAJ87675.1|	predicted protein, partial [Hordeum vulgare subsp. vulgare]	--	--	--	--	--	--	--	--	--	--	--	--	--	S	ENOG410YNSE	Component of the spindle pole body (SPB) required for the proper execution of spindle pole body (SPB) duplication. Potential role in cross-linking filaments or anchoring other molecules. It is essential for growth (By similarity)	--	--	--
TRINITY_DN11308_c0_g1_i1	2.84957	gi|573942165|ref|XP_006653470.1|	PREDICTED: E3 ubiquitin-protein ligase ATL6-like [Oryza brachyantha]	Q84W40.2	RecName: Full=RING-H2 finger protein ATL11; AltName: Full=RING-type E3 ubiquitin transferase ATL11; Flags: Precursor	obr:102714556	K10664	ATL6S	E3 ubiquitin-protein ligase ATL6/9/15/31/42/55	--	--	KOG0800	FOG: Predicted E3 ubiquitin ligase	[O]	CELLULAR PROCESSES AND SIGNALING	Posttranslational modification, protein turnover, chaperones	O	ENOG41121N2	zinc ion binding	Cellular Component: integral component of membrane (GO:0016021);|Biological Process: proteasome-mediated ubiquitin-dependent protein catabolic process (GO:0043161);|Molecular Function: metal ion binding (GO:0046872);|Molecular Function: ubiquitin protein ligase activity (GO:0061630);	--	--
TRINITY_DN1130_c0_g1_i1	4.52071	gi|222630167|gb|EEE62299.1|	hypothetical protein OsJ_17087 [Oryza sativa Japonica Group]	--	--	--	--	--	--	--	--	KOG3860	Acyltransferase required for palmitoylation of Hedgehog (Hh) family of secreted signaling proteins	[T]	CELLULAR PROCESSES AND SIGNALING	Signal transduction mechanisms	M	COG1696	Membrane bOund o-acyl transferase mboat family protein	--	--	--
TRINITY_DN11313_c0_g1_i2	11.8095	gi|1002276378|ref|XP_015642533.1|	PREDICTED: uncharacterized protein LOC4341783 [Oryza sativa Japonica Group]	--	--	--	--	--	--	--	--	--	--	--	--	--	S	ENOG410ZET5	NA	--	--	--
TRINITY_DN11316_c0_g1_i1	5.94974	--	--	--	--	--	--	--	--	--	--	--	--	--	--	--	--	--	--	--	--	--
TRINITY_DN11319_c0_g1_i1	6.10643	gi|242036627|ref|XP_002465708.1|	hypothetical protein SORBIDRAFT_01g044240 [Sorghum bicolor]	--	--	--	--	--	--	--	--	--	--	--	--	--	S	ENOG41108RQ	Frigida-like protein	--	--	--
TRINITY_DN1131_c0_g1_i1	6.77695	gi|721610441|ref|XP_010235752.1|	PREDICTED: nuclear transcription factor Y subunit A-4-like [Brachypodium distachyon]	--	--	--	--	--	--	--	--	--	--	--	--	--	K	COG5224	Nuclear transcription factor Y	--	--	--
TRINITY_DN11326_c0_g1_i1	9.32449	--	--	--	--	--	--	--	--	--	--	--	--	--	--	--	--	--	--	--	--	--
TRINITY_DN11328_c0_g1_i1	8.15058	gi|1002227651|ref|XP_015633183.1|	PREDICTED: zinc finger protein CONSTANS-LIKE 9 [Oryza sativa Japonica Group]	--	--	--	--	--	--	--	--	--	--	--	--	--	S	ENOG410YZD0	CCT motif	--	--	--
TRINITY_DN1132_c0_g1_i1	2.87866	gi|944246473|gb|KQL10767.1|	hypothetical protein SETIT_005796mg [Setaria italica]	--	--	--	--	--	--	--	--	KOG4155	FOG: WD40 repeat	[R]	POORLY CHARACTERIZED	General function prediction only	S	ENOG410XP1Z	wD repeat domain	--	--	--
TRINITY_DN11332_c0_g1_i1	2.2296	gi|475623821|gb|EMT32383.1|	Splicing factor 3B subunit 4 [Aegilops tauschii]	--	--	dosa:Os01t0876500-01	K12831	SF3B4, SAP49	splicing factor 3B subunit 4	ko03040	Spliceosome	KOG0131	Splicing factor 3b, subunit 4	[A]	INFORMATION STORAGE AND PROCESSING	RNA processing and modification	A	ENOG410XPT4	Splicing factor 3B subunit 4	--	--	--
TRINITY_DN11333_c0_g1_i1	7.45291	--	--	--	--	--	--	--	--	--	--	--	--	--	--	--	--	--	--	--	--	--
TRINITY_DN11336_c0_g1_i1	5.89743	gi|224033517|gb|ACN35834.1|	unknown [Zea mays]	--	--	--	--	--	--	--	--	--	--	--	--	--	S	COG4886	leucine Rich Repeat	--	--	--
TRINITY_DN11337_c1_g1_i1	4.7881	--	--	--	--	--	--	--	--	--	--	--	--	--	--	--	--	--	--	--	--	--
TRINITY_DN11338_c0_g1_i1	1.3943	--	--	--	--	--	--	--	--	--	--	--	--	--	--	--	--	--	--	--	--	--
TRINITY_DN1133_c0_g1_i1	13.743	--	--	--	--	--	--	--	--	--	--	--	--	--	--	--	--	--	--	--	--	--
TRINITY_DN11340_c0_g1_i1	5.42772	--	--	--	--	--	--	--	--	--	--	--	--	--	--	--	--	--	--	--	--	--
TRINITY_DN11342_c0_g1_i2	31.6415	gi|242045190|ref|XP_002460466.1|	hypothetical protein SORBIDRAFT_02g028820 [Sorghum bicolor]	Q9LJX5.1	RecName: Full=Probable mitochondrial adenine nucleotide transporter BTL1; AltName: Full=Adenine nucleotide transporter BT1-like protein 1	sbi:SORBI_02g028820	K14684	SLC25A23S	solute carrier family 25 (mitochondrial phosphate transporter), member 23/24/25/41	--	--	KOG0752	Mitochondrial solute carrier protein	[C]	METABOLISM	Energy production and conversion	S	ENOG410ZRF1	Solute carrier family 25	Cellular Component: mitochondrial inner membrane (GO:0005743);|Biological Process: mitochondrial transport (GO:0006839);|Cellular Component: integral component of membrane (GO:0016021);|Molecular Function: transmembrane transporter activity (GO:0022857);	--	--
TRINITY_DN11343_c0_g1_i1	11.9934	--	--	--	--	--	--	--	--	--	--	--	--	--	--	--	--	--	--	--	--	--
TRINITY_DN11344_c0_g1_i1	10.5241	--	--	--	--	--	--	--	--	--	--	--	--	--	--	--	--	--	--	--	--	--
TRINITY_DN11346_c0_g1_i1	3.9756	gi|1002843368|ref|XP_006648667.2|	PREDICTED: protein TAPETUM DETERMINANT 1-like [Oryza brachyantha]	--	--	--	--	--	--	--	--	--	--	--	--	--	--	--	--	--	--	--
TRINITY_DN11349_c0_g1_i1	2.4497	gi|514776389|ref|XP_004968466.1|	PREDICTED: clavaminate synthase-like protein At3g21360 [Setaria italica]	Q9LIG0.1	RecName: Full=Clavaminate synthase-like protein At3g21360	--	--	--	--	--	--	--	--	--	--	--	S	ENOG410XPT7	taurine catabolism dioxygenase taud tfda	Cellular Component: nucleus (GO:0005634);|Molecular Function: oxidoreductase activity (GO:0016491);|Molecular Function: metal ion binding (GO:0046872);	--	--
TRINITY_DN1134_c0_g1_i1	3.20333	gi|58532025|emb|CAD41563.3|	OSJNBa0006A01.18 [Oryza sativa Japonica Group]	--	--	--	--	--	--	--	--	KOG1075	FOG: Reverse transcriptase	[R]	POORLY CHARACTERIZED	General function prediction only	S	ENOG410XS82	Retrotransposon protein	--	--	--
TRINITY_DN11352_c0_g1_i1	9.4655	--	--	--	--	--	--	--	--	--	--	--	--	--	--	--	--	--	--	--	--	--
TRINITY_DN11356_c0_g1_i1	3.43894	--	--	--	--	--	--	--	--	--	--	--	--	--	--	--	--	--	--	--	--	--
TRINITY_DN11356_c0_g2_i1	3.44119	gi|474177384|gb|EMS57808.1|	Chloride channel protein CLC-e [Triticum urartu]	Q8GX93.2	RecName: Full=Chloride channel protein CLC-e; Short=AtCLC-e; AltName: Full=CBS domain-containing protein CBSCLC3	--	--	--	--	--	--	KOG0475	Cl- channel CLC-3 and related proteins (CLC superfamily)	[P]	METABOLISM	Inorganic ion transport and metabolism	P	COG0038	chloride channel	Molecular Function: voltage-gated chloride channel activity (GO:0005247);|Cellular Component: chloride channel complex (GO:0034707);|Biological Process: regulation of ion transmembrane transport (GO:0034765);	--	--
TRINITY_DN11357_c0_g1_i1	15.0986	gi|48475076|gb|AAT44145.1|	hypothetical protein [Oryza sativa Japonica Group]	--	--	--	--	--	--	--	--	--	--	--	--	--	--	--	--	--	--	--
TRINITY_DN1135_c0_g1_i1	509.454	gi|514718277|ref|XP_004953951.1|	PREDICTED: uncharacterized protein LOC101782465 [Setaria italica]	O65660.1	RecName: Full=PLAT domain-containing protein 1; Short=AtPLAT1; Short=PLAT domain protein 1; Flags: Precursor	--	--	--	--	--	--	--	--	--	--	--	S	ENOG410ZKR3	wound stress protein	Cellular Component: vacuole (GO:0005773);|Cellular Component: vacuolar membrane (GO:0005774);|Cellular Component: endoplasmic reticulum (GO:0005783);|Cellular Component: plasma membrane (GO:0005886);|Biological Process: response to cold (GO:0009409);|Biological Process: response to water deprivation (GO:0009414);|Cellular Component: chloroplast (GO:0009507);|Cellular Component: chloroplast thylak…	--	--
TRINITY_DN11365_c0_g1_i1	8.60138	gi|440577371|emb|CCI55376.1|	PH01B035L11.21 [Phyllostachys edulis]	P04146.3	RecName: Full=Copia protein; AltName: Full=Gag-int-pol protein; Contains: RecName: Full=Copia VLP protein; Contains: RecName: Full=Copia protease	--	--	--	--	--	--	KOG0017	FOG: Transposon-encoded proteins with TYA, reverse transcriptase, integrase domains in various combinations	[R]	POORLY CHARACTERIZED	General function prediction only	L	COG2801	Retrotransposon protein	Molecular Function: nucleic acid binding (GO:0003676);|Molecular Function: aspartic-type endopeptidase activity (GO:0004190);|Molecular Function: ATP binding (GO:0005524);|Molecular Function: zinc ion binding (GO:0008270);|Biological Process: DNA integration (GO:0015074);	--	--
TRINITY_DN11366_c0_g1_i1	9.07527	gi|944055772|gb|KQJ91410.1|	hypothetical protein BRADI_4g37530 [Brachypodium distachyon]	Q6F6B5.2	RecName: Full=Protein ACCUMULATION AND REPLICATION OF CHLOROPLASTS 3; Flags: Precursor	--	--	--	--	--	--	KOG0231	Junctional membrane complex protein Junctophilin and related MORN repeat proteins	[R]	POORLY CHARACTERIZED	General function prediction only	S	COG4642	whole genome shotgun sequence	Molecular Function: GTPase activity (GO:0003924);|Cellular Component: chloroplast stroma (GO:0009570);|Cellular Component: chloroplast outer membrane (GO:0009707);|Biological Process: chloroplast fission (GO:0010020);|Cellular Component: extrinsic component of plastid membrane (GO:0035452);|Molecular Function: protein self-association (GO:0043621);	--	--
TRINITY_DN1136_c0_g1_i1	3.29588	gi|721664782|ref|XP_010235588.1|	PREDICTED: hornerin-like [Brachypodium distachyon]	--	--	--	--	--	--	--	--	--	--	--	--	--	--	--	--	--	--	--
TRINITY_DN11370_c0_g1_i1	8.91467	gi|475566739|gb|EMT15101.1|	hypothetical protein F775_18738 [Aegilops tauschii]	--	--	--	--	--	--	--	--	KOG1502	Flavonol reductase/cinnamoyl-CoA reductase	[V]	CELLULAR PROCESSES AND SIGNALING	Defense mechanisms	S	ENOG410Z7Z7	Pentatricopeptide repeat-containing protein	--	--	--
TRINITY_DN11371_c0_g1_i1	7.20626	--	--	--	--	--	--	--	--	--	--	--	--	--	--	--	--	--	--	--	--	--
TRINITY_DN11371_c0_g2_i1	13.7961	--	--	--	--	--	--	--	--	--	--	--	--	--	--	--	--	--	--	--	--	--
TRINITY_DN11372_c0_g1_i1	4.52683	--	--	--	--	--	--	--	--	--	--	--	--	--	--	--	--	--	--	--	--	--
TRINITY_DN1137_c0_g1_i1	6.23918	--	--	--	--	--	--	--	--	--	--	--	--	--	--	--	--	--	--	--	--	--
TRINITY_DN11382_c0_g1_i1	9.40761	--	--	--	--	--	--	--	--	--	--	--	--	--	--	--	--	--	--	--	--	--
TRINITY_DN11383_c0_g1_i1	20.4093	--	--	--	--	--	--	--	--	--	--	--	--	--	--	--	--	--	--	--	--	--
TRINITY_DN11386_c0_g1_i1	2.14542	gi|38344578|emb|CAE05536.2|	OSJNBa0053B21.10 [Oryza sativa Japonica Group]	Q99315.3	RecName: Full=Transposon Ty3-G Gag-Pol polyprotein; AltName: Full=Gag3-Pol3; AltName: Full=Transposon Ty3-1 TYA-TYB polyprotein; Contains: RecName: Full=Capsid protein; Short=CA; AltName: Full=p24; Contains: RecName: Full=Spacer peptide p3; Contains: RecName: Full=Nucleocapsid protein p11; Short=NC; Contains: RecName: Full=Ty3 protease; Short=PR; AltName: Full=p16; Contains: RecName: Full=Spacer …	--	--	--	--	--	--	KOG0017	FOG: Transposon-encoded proteins with TYA, reverse transcriptase, integrase domains in various combinations	[R]	POORLY CHARACTERIZED	General function prediction only	L	COG2801	Retrotransposon protein	Cellular Component: retrotransposon nucleocapsid (GO:0000943);|Molecular Function: DNA binding (GO:0003677);|Molecular Function: RNA binding (GO:0003723);|Molecular Function: DNA-directed DNA polymerase activity (GO:0003887);|Molecular Function: RNA-directed DNA polymerase activity (GO:0003964);|Molecular Function: aspartic-type endopeptidase activity (GO:0004190);|Molecular Function: RNA-DNA hyb…	--	--
TRINITY_DN11395_c0_g1_i1	2.5369	gi|514752259|ref|XP_004962535.1|	PREDICTED: asparagine--tRNA ligase, cytoplasmic 1-like [Setaria italica]	Q9SW95.2	RecName: Full=Asparagine--tRNA ligase, cytoplasmic 2; AltName: Full=Asparaginyl-tRNA synthetase 2; Short=AsnRS 2; AltName: Full=AtNS2	sita:101766469	K01893	NARS, asnS	asparaginyl-tRNA synthetase	ko00970	Aminoacyl-tRNA biosynthesis	KOG0554	Asparaginyl-tRNA synthetase (mitochondrial)	[J]	INFORMATION STORAGE AND PROCESSING	Translation, ribosomal structure and biogenesis	J	COG0017	asparaginyl-tRNA synthetase	Molecular Function: asparagine-tRNA ligase activity (GO:0004816);|Molecular Function: ATP binding (GO:0005524);|Cellular Component: mitochondrion (GO:0005739);|Cellular Component: cytosol (GO:0005829);|Biological Process: asparaginyl-tRNA aminoacylation (GO:0006421);|Cellular Component: chloroplast (GO:0009507);	--	--
TRINITY_DN11396_c0_g1_i1	2.88371	--	--	--	--	--	--	--	--	--	--	--	--	--	--	--	--	--	--	--	--	--
TRINITY_DN11397_c0_g1_i1	6.21061	gi|573916973|ref|XP_006646132.1|	PREDICTED: uncharacterized protein LOC102721130 [Oryza brachyantha]	--	--	--	--	--	--	--	--	--	--	--	--	--	O	ENOG41129H2	DnaJ (Hsp40) homolog, subfamily C, member 6	--	--	--
TRINITY_DN11398_c0_g1_i1	5.6806	gi|242065034|ref|XP_002453806.1|	hypothetical protein SORBIDRAFT_04g018075, partial [Sorghum bicolor]	--	--	--	--	--	--	--	--	--	--	--	--	--	L	COG2801	Retrotransposon protein	--	--	--
TRINITY_DN1139_c0_g1_i1	2.80422	gi|125552489|gb|EAY98198.1|	hypothetical protein OsI_20111 [Oryza sativa Indica Group]	--	--	--	--	--	--	--	--	--	--	--	--	--	O	ENOG410YF56	Ubox domain-containing protein	--	--	--
TRINITY_DN113_c0_g1_i1	0.680681	--	--	--	--	--	--	--	--	--	--	--	--	--	--	--	--	--	--	--	--	--
TRINITY_DN11402_c0_g1_i1	6.21523	gi|960465885|ref|XP_010231199.2|	PREDICTED: interferon-induced, double-stranded RNA-activated protein kinase-like [Brachypodium distachyon]	Q9W739.1	RecName: Full=Cyclin-dependent kinase 1; Short=CDK1; AltName: Full=Cell division control protein 2 homolog; AltName: Full=Cell division protein kinase 1; AltName: Full=p34 protein kinase	--	--	--	--	--	--	KOG0590	Checkpoint kinase and related serine/threonine protein kinases	[D]	CELLULAR PROCESSES AND SIGNALING	Cell cycle control, cell division, chromosome partitioning	T	ENOG410XPDM	cellular response to glucose starvation	Molecular Function: cyclin-dependent protein serine/threonine kinase activity (GO:0004693);|Molecular Function: ATP binding (GO:0005524);|Cellular Component: nucleus (GO:0005634);|Cellular Component: cytoplasm (GO:0005737);|Cellular Component: microtubule organizing center (GO:0005815);|Biological Process: cell cycle (GO:0007049);|Molecular Function: RNA polymerase II carboxy-terminal domain kina…	--	--
TRINITY_DN11406_c0_g1_i1	15.0424	--	--	--	--	--	--	--	--	--	--	--	--	--	--	--	--	--	--	--	--	--
TRINITY_DN11408_c0_g1_i1	4.03032	--	--	--	--	--	--	--	--	--	--	--	--	--	--	--	--	--	--	--	--	--
TRINITY_DN1140_c0_g1_i1	7.10581	--	--	--	--	--	--	--	--	--	--	--	--	--	--	--	--	--	--	--	--	--
TRINITY_DN11410_c0_g1_i1	5.93278	gi|473910101|gb|EMS49500.1|	Receptor-like protein kinase FERONIA [Triticum urartu]	Q9SCZ4.1	RecName: Full=Receptor-like protein kinase FERONIA; AltName: Full=Protein SIRENE; Flags: Precursor	--	--	--	--	--	--	KOG1187	Serine/threonine protein kinase	[T]	CELLULAR PROCESSES AND SIGNALING	Signal transduction mechanisms	T	COG0515	Serine Threonine protein kinase	--	--	--
TRINITY_DN11411_c0_g1_i1	5.35977	--	--	--	--	--	--	--	--	--	--	--	--	--	--	--	--	--	--	--	--	--
TRINITY_DN11416_c0_g1_i1	9.31014	gi|1002227461|ref|XP_015632143.1|	PREDICTED: uncharacterized protein LOC4323902 [Oryza sativa Japonica Group]	Q32L65.1	RecName: Full=E3 ubiquitin-protein ligase MARCH2; AltName: Full=Membrane-associated RING finger protein 2; AltName: Full=Membrane-associated RING-CH protein II; Short=MARCH-II; AltName: Full=RING-type E3 ubiquitin transferase MARCH2	--	--	--	--	--	--	KOG1609	Protein involved in mRNA turnover and stability	[A]	INFORMATION STORAGE AND PROCESSING	RNA processing and modification	O	COG5183	(Membrane-Associated Ring finger (C3HC4))	Molecular Function: ubiquitin-protein transferase activity (GO:0004842);|Cellular Component: lysosomal membrane (GO:0005765);|Cellular Component: endoplasmic reticulum (GO:0005783);|Cellular Component: endoplasmic reticulum membrane (GO:0005789);|Biological Process: endocytosis (GO:0006897);|Molecular Function: zinc ion binding (GO:0008270);|Cellular Component: endosome membrane (GO:0010008);|Cel…	--	--
TRINITY_DN11417_c0_g1_i1	6.216	--	--	--	--	--	--	--	--	--	--	--	--	--	--	--	--	--	--	--	--	--
TRINITY_DN11419_c0_g1_i1	2.92303	gi|242072174|ref|XP_002446023.1|	hypothetical protein SORBIDRAFT_06g000590 [Sorghum bicolor]	Q9CA90.1	RecName: Full=Glyoxylate/hydroxypyruvate reductase A HPR2; AltName: Full=NAD(P)H-dependent hydroxypyruvate reductase 2; Short=AtHPR2; Short=HPR 2	sbi:SORBI_06g000590	K15919	HPR2	hydroxypyruvate reductase 2	ko00260|ko01200|ko00630	Glycine, serine and threonine metabolism|Carbon metabolism|Glyoxylate and dicarboxylate metabolism	KOG0069	Glyoxylate/hydroxypyruvate reductase (D-isomer-specific 2-hydroxy acid dehydrogenase superfamily)	[C]	METABOLISM	Energy production and conversion	C	COG1052	Dehydrogenase	Cellular Component: cytoplasm (GO:0005737);|Cellular Component: cytosol (GO:0005829);|Biological Process: oxidative photosynthetic carbon pathway (GO:0009854);|Molecular Function: hydroxypyruvate reductase activity (GO:0016618);|Molecular Function: glyoxylate reductase (NADP) activity (GO:0030267);|Molecular Function: NAD binding (GO:0051287);	--	--
TRINITY_DN1141_c0_g1_i1	6.38641	gi|944056345|gb|KQJ91983.1|	hypothetical protein BRADI_4g40960 [Brachypodium distachyon]	--	--	--	--	--	--	--	--	--	--	--	--	--	BQ	COG0123	Histone deacetylase	--	--	--
TRINITY_DN11424_c0_g1_i1	3.6024	gi|966774162|emb|CUS28066.1|	starch synthase SSIIa [Triticum monococcum subsp. aegilopoides]	--	--	bdi:100835372	K00703	E2.4.1.21, glgA	starch synthase	ko00500	Starch and sucrose metabolism	--	--	--	--	--	G	COG0297	starch synthase activity	--	--	--
TRINITY_DN11425_c0_g1_i1	4.94393	--	--	--	--	--	--	--	--	--	--	--	--	--	--	--	--	--	--	--	--	--
TRINITY_DN11427_c0_g1_i1	11.6027	gi|326492061|dbj|BAJ98255.1|	predicted protein [Hordeum vulgare subsp. vulgare]	--	--	--	--	--	--	--	--	--	--	--	--	--	S	ENOG41108U0	NA	--	--	--
TRINITY_DN11428_c0_g1_i1	3.77347	gi|113610641|dbj|BAF21019.1|	Os07g0193200 [Oryza sativa Japonica Group]	--	--	--	--	--	--	--	--	--	--	--	--	--	S	COG0666	Ankyrin Repeat	--	--	--
TRINITY_DN11429_c0_g1_i1	4.64706	gi|721673022|ref|XP_010237101.1|	PREDICTED: putative disease resistance protein At5g47280 [Brachypodium distachyon]	--	--	--	--	--	--	--	--	--	--	--	--	--	S	ENOG410Y7SX	disease resistance protein	--	--	--
TRINITY_DN1142_c0_g1_i1	15.3627	--	--	--	--	--	--	--	--	--	--	--	--	--	--	--	--	--	--	--	--	--
TRINITY_DN11431_c0_g1_i1	1.78189	gi|1002289288|ref|XP_015648942.1|	PREDICTED: mitogen-activated protein kinase kinase kinase NPK1 [Oryza sativa Japonica Group]	Q40541.1	RecName: Full=Mitogen-activated protein kinase kinase kinase NPK1; AltName: Full=Nicotiana protein kinase 1	--	--	--	--	--	--	KOG0198	MEKK and related serine/threonine protein kinases	[T]	CELLULAR PROCESSES AND SIGNALING	Signal transduction mechanisms	T	ENOG410XQGS	mitogen-activated protein kinase kinase kinase	Biological Process: cell plate assembly (GO:0000919);|Molecular Function: MAP kinase kinase kinase activity (GO:0004709);|Molecular Function: ATP binding (GO:0005524);|Cellular Component: nucleus (GO:0005634);|Cellular Component: cytoskeleton (GO:0005856);|Biological Process: defense response (GO:0006952);|Cellular Component: phragmoplast (GO:0009524);	--	--
TRINITY_DN11435_c0_g1_i1	2.56302	gi|222637732|gb|EEE67864.1|	hypothetical protein OsJ_25675 [Oryza sativa Japonica Group]	--	--	--	--	--	--	--	--	--	--	--	--	--	--	--	--	--	--	--
TRINITY_DN11436_c0_g1_i1	5.98149	--	--	--	--	--	--	--	--	--	--	--	--	--	--	--	--	--	--	--	--	--
TRINITY_DN11440_c0_g1_i1	8.98676	gi|284434685|gb|ADB85388.1|	putative retrotransposon protein [Phyllostachys edulis]	--	--	--	--	--	--	--	--	--	--	--	--	--	--	--	--	--	--	--
TRINITY_DN11441_c0_g1_i1	2.17111	gi|992170324|gb|KXG30688.1|	hypothetical protein SORBI_004G223600 [Sorghum bicolor]	--	--	sita:101760594	K15199	GTF3C1	general transcription factor 3C polypeptide 1	--	--	--	--	--	--	--	S	ENOG41100XI	NA	--	--	--
TRINITY_DN11442_c0_g1_i1	4.96576	--	--	--	--	--	--	--	--	--	--	--	--	--	--	--	--	--	--	--	--	--
TRINITY_DN11448_c0_g1_i1	4.57735	--	--	--	--	--	--	--	--	--	--	--	--	--	--	--	--	--	--	--	--	--
TRINITY_DN11449_c0_g1_i1	22.4679	--	--	--	--	--	--	--	--	--	--	--	--	--	--	--	--	--	--	--	--	--
TRINITY_DN1144_c0_g1_i1	24.4991	--	--	--	--	--	--	--	--	--	--	--	--	--	--	--	--	--	--	--	--	--
TRINITY_DN11450_c0_g1_i1	22.6261	--	--	--	--	--	--	--	--	--	--	--	--	--	--	--	--	--	--	--	--	--
TRINITY_DN11451_c0_g1_i1	2.04781	--	--	--	--	--	--	--	--	--	--	--	--	--	--	--	--	--	--	--	--	--
TRINITY_DN11452_c0_g1_i1	5.88563	gi|473736983|gb|EMS45316.1|	Replication protein A 70 kDa DNA-binding subunit [Triticum urartu]	--	--	sbi:SORBI_04g020190	K07466	RFA1, RPA1, rpa	replication factor A1	ko03430|ko03030|ko03460|ko03440|ko03420	Mismatch repair|DNA replication|Fanconi anemia pathway|Homologous recombination|Nucleotide excision repair	--	--	--	--	--	L	COG1599	DNA replication	--	--	--
TRINITY_DN11454_c0_g1_i1	3.12471	--	--	--	--	--	--	--	--	--	--	--	--	--	--	--	--	--	--	--	--	--
TRINITY_DN11456_c0_g1_i1	13.1939	gi|242049664|ref|XP_002462576.1|	hypothetical protein SORBIDRAFT_02g028480 [Sorghum bicolor]	--	--	--	--	--	--	--	--	--	--	--	--	--	S	ENOG411089T	NA	--	--	--
TRINITY_DN11458_c0_g1_i1	5.65349	--	--	--	--	--	--	--	--	--	--	--	--	--	--	--	--	--	--	--	--	--
TRINITY_DN1145_c0_g1_i1	3.49227	gi|475603966|gb|EMT25587.1|	hypothetical protein F775_20431 [Aegilops tauschii]	O49287.1	RecName: Full=Putative pentatricopeptide repeat-containing protein At1g77010, mitochondrial; Flags: Precursor	--	--	--	--	--	--	KOG4197	FOG: PPR repeat	[R]	POORLY CHARACTERIZED	General function prediction only	--	--	--	--	--	--
TRINITY_DN11461_c0_g1_i1	3.92265	--	--	--	--	--	--	--	--	--	--	--	--	--	--	--	--	--	--	--	--	--
TRINITY_DN11464_c0_g1_i1	2.64289	gi|514817644|ref|XP_004983540.1|	PREDICTED: uncharacterized protein LOC101764587 [Setaria italica]	--	--	--	--	--	--	--	--	--	--	--	--	--	S	ENOG410ZCUP	NA	--	--	--
TRINITY_DN11464_c0_g2_i1	3.60631	gi|951231040|ref|NP_001142499.2|	uncharacterized protein LOC100274729 [Zea mays]	--	--	--	--	--	--	--	--	--	--	--	--	--	S	ENOG410ZCUP	NA	--	--	--
TRINITY_DN11465_c0_g1_i1	9.08694	--	--	--	--	--	--	--	--	--	--	--	--	--	--	--	--	--	--	--	--	--
TRINITY_DN11469_c0_g1_i1	21.7202	gi|326499351|dbj|BAK06166.1|	predicted protein [Hordeum vulgare subsp. vulgare]	--	--	--	--	--	--	--	--	KOG0802	E3 ubiquitin ligase	[O]	CELLULAR PROCESSES AND SIGNALING	Posttranslational modification, protein turnover, chaperones	S	ENOG410YRXT	NA	--	--	--
TRINITY_DN11472_c0_g1_i1	13.1816	--	--	--	--	--	--	--	--	--	--	--	--	--	--	--	--	--	--	--	--	--
TRINITY_DN11477_c0_g1_i1	8.20003	--	--	--	--	--	--	--	--	--	--	--	--	--	--	--	--	--	--	--	--	--
TRINITY_DN11479_c0_g1_i1	1.80179	gi|1002850569|ref|XP_006649346.2|	PREDICTED: probable acyl-activating enzyme 1, peroxisomal [Oryza brachyantha]	F4HUK6.1	RecName: Full=Probable acyl-activating enzyme 1, peroxisomal; AltName: Full=AMP-binding protein 1; Short=AtAMPBP1	--	--	--	--	--	--	KOG1176	Acyl-CoA synthetase	[I]	METABOLISM	Lipid transport and metabolism	IQ	COG0318	Amp-dependent synthetase and ligase	Cellular Component: peroxisome (GO:0005777);|Biological Process: fatty acid metabolic process (GO:0006631);|Molecular Function: ligase activity (GO:0016874);	--	--
TRINITY_DN11480_c0_g1_i1	8.52367	--	--	--	--	--	--	--	--	--	--	--	--	--	--	--	--	--	--	--	--	--
TRINITY_DN11481_c0_g1_i1	11.3372	--	--	--	--	--	--	--	--	--	--	--	--	--	--	--	--	--	--	--	--	--
TRINITY_DN11484_c0_g1_i1	3.2943	gi|1002249764|ref|XP_015629075.1|	PREDICTED: uncharacterized protein LOC4331622 [Oryza sativa Japonica Group]	--	--	--	--	--	--	--	--	--	--	--	--	--	S	ENOG41116PA	Protein of unknown function (DUF740)	--	--	--
TRINITY_DN11485_c0_g1_i1	3.41426	--	--	--	--	--	--	--	--	--	--	--	--	--	--	--	--	--	--	--	--	--
TRINITY_DN1148_c0_g1_i1	27.9673	--	--	--	--	--	--	--	--	--	--	--	--	--	--	--	--	--	--	--	--	--
TRINITY_DN11492_c0_g1_i1	5.9407	--	--	--	--	--	--	--	--	--	--	--	--	--	--	--	--	--	--	--	--	--
TRINITY_DN11496_c0_g1_i1	2.31282	--	--	--	--	--	--	--	--	--	--	--	--	--	--	--	--	--	--	--	--	--
TRINITY_DN11497_c0_g1_i1	1.84824	gi|1009580234|ref|XP_015921523.1|	PREDICTED: receptor-type tyrosine-protein phosphatase T-like [Parasteatoda tepidariorum]	Q15262.2	RecName: Full=Receptor-type tyrosine-protein phosphatase kappa; Short=Protein-tyrosine phosphatase kappa; Short=R-PTP-kappa; Flags: Precursor	aec:105145698	K05695	PTPRF, LAR	receptor-type tyrosine-protein phosphatase F	ko04514|ko04520	Cell adhesion molecules (CAMs)|Adherens junction	KOG4228	Protein tyrosine phosphatase	[T]	CELLULAR PROCESSES AND SIGNALING	Signal transduction mechanisms	T	COG5599	protein tyrosine phosphatase	Cellular Component: photoreceptor outer segment (GO:0001750);|Molecular Function: protein tyrosine phosphatase activity (GO:0004725);|Molecular Function: transmembrane receptor protein tyrosine phosphatase activity (GO:0005001);|Cellular Component: plasma membrane (GO:0005886);|Cellular Component: integral component of plasma membrane (GO:0005887);|Cellular Component: cell-cell junction (GO:00059…	--	--
TRINITY_DN1149_c0_g1_i1	4.08842	--	--	--	--	--	--	--	--	--	--	--	--	--	--	--	--	--	--	--	--	--
TRINITY_DN114_c0_g1_i1	2.24254	gi|116310038|emb|CAH67061.1|	H0112G12.6 [Oryza sativa Indica Group]	P04146.3	RecName: Full=Copia protein; AltName: Full=Gag-int-pol protein; Contains: RecName: Full=Copia VLP protein; Contains: RecName: Full=Copia protease	--	--	--	--	--	--	KOG0017	FOG: Transposon-encoded proteins with TYA, reverse transcriptase, integrase domains in various combinations	[R]	POORLY CHARACTERIZED	General function prediction only	L	COG2801	Retrotransposon protein	Molecular Function: nucleic acid binding (GO:0003676);|Molecular Function: aspartic-type endopeptidase activity (GO:0004190);|Molecular Function: ATP binding (GO:0005524);|Molecular Function: zinc ion binding (GO:0008270);|Biological Process: DNA integration (GO:0015074);	--	--
TRINITY_DN11501_c0_g1_i1	5.01749	--	--	--	--	--	--	--	--	--	--	--	--	--	--	--	--	--	--	--	--	--
TRINITY_DN11503_c1_g1_i1	4.6741	gi|147769971|emb|CAN67821.1|	hypothetical protein VITISV_025855, partial [Vitis vinifera]	P10978.1	RecName: Full=Retrovirus-related Pol polyprotein from transposon TNT 1-94; Includes: RecName: Full=Protease; Includes: RecName: Full=Reverse transcriptase; Includes: RecName: Full=Endonuclease	--	--	--	--	--	--	KOG0017	FOG: Transposon-encoded proteins with TYA, reverse transcriptase, integrase domains in various combinations	[R]	POORLY CHARACTERIZED	General function prediction only	S	ENOG410ZK01	NA	Molecular Function: nucleic acid binding (GO:0003676);|Molecular Function: RNA-directed DNA polymerase activity (GO:0003964);|Molecular Function: aspartic-type endopeptidase activity (GO:0004190);|Molecular Function: endonuclease activity (GO:0004519);|Molecular Function: zinc ion binding (GO:0008270);|Biological Process: DNA integration (GO:0015074);	--	--
TRINITY_DN11505_c0_g1_i1	4.23999	--	--	--	--	--	--	--	--	--	--	--	--	--	--	--	--	--	--	--	--	--
TRINITY_DN11508_c0_g1_i1	2.10536	gi|955724005|ref|XP_014661243.1|	PREDICTED: uncharacterized protein LOC101769875 [Setaria italica]	--	--	--	--	--	--	--	--	--	--	--	--	--	S	ENOG41113AJ	expressed protein	--	--	--
TRINITY_DN11509_c0_g1_i1	4.76955	gi|475592449|gb|EMT22069.1|	Kinesin-related protein 4 [Aegilops tauschii]	Q6Z9D2.2	RecName: Full=Kinesin-like protein KIN-7H	sita:101780196	K11498	CENPE	centromeric protein E	--	--	--	--	--	--	--	Z	COG5059	Kinesin family member	Molecular Function: microtubule motor activity (GO:0003777);|Molecular Function: ATP binding (GO:0005524);|Cellular Component: kinesin complex (GO:0005871);|Cellular Component: microtubule (GO:0005874);|Biological Process: microtubule-based movement (GO:0007018);|Molecular Function: microtubule binding (GO:0008017);|Molecular Function: ATPase activity (GO:0016887);	--	--
TRINITY_DN1150_c0_g1_i1	31.6905	gi|125563700|gb|EAZ09080.1|	hypothetical protein OsI_31346 [Oryza sativa Indica Group]	Q9MBG5.1	RecName: Full=Probable calcium-binding protein CML30; AltName: Full=Calmodulin-like protein 30	zma:100284831	K02183	CALM	calmodulin	ko04015|ko04014|ko04070|ko04024|ko04114|ko04020|ko04022	Rap1 signaling pathway|Ras signaling pathway|Phosphatidylinositol signaling system|cAMP signaling pathway|Oocyte meiosis|Calcium signaling pathway|cGMP-PKG signaling pathway	KOG0027	Calmodulin and related proteins (EF-Hand superfamily)	[T]	CELLULAR PROCESSES AND SIGNALING	Signal transduction mechanisms	DTZ	COG5126	Calcium-binding protein	Molecular Function: calcium ion binding (GO:0005509);	--	--
TRINITY_DN11510_c0_g1_i1	7.78748	--	--	--	--	--	--	--	--	--	--	--	--	--	--	--	--	--	--	--	--	--
TRINITY_DN11513_c0_g1_i1	15.8295	--	--	--	--	--	--	--	--	--	--	--	--	--	--	--	--	--	--	--	--	--
TRINITY_DN11519_c0_g1_i1	7.6648	--	--	--	--	--	--	--	--	--	--	--	--	--	--	--	--	--	--	--	--	--
TRINITY_DN11520_c0_g1_i1	4.48911	gi|573955099|ref|XP_006659790.1|	PREDICTED: uncharacterized protein LOC102703055 [Oryza brachyantha]	--	--	--	--	--	--	--	--	--	--	--	--	--	S	ENOG4110766	NA	--	--	--
TRINITY_DN11523_c0_g1_i1	0.135735	--	--	--	--	--	--	--	--	--	--	--	--	--	--	--	--	--	--	--	--	--
TRINITY_DN11524_c0_g1_i1	2.48801	--	--	--	--	--	--	--	--	--	--	--	--	--	--	--	--	--	--	--	--	--
TRINITY_DN11526_c0_g1_i1	9.5166	gi|62733693|gb|AAX95804.1|	retrotransposon protein, putative, unclassified [Oryza sativa Japonica Group]	--	--	--	--	--	--	--	--	KOG1075	FOG: Reverse transcriptase	[R]	POORLY CHARACTERIZED	General function prediction only	S	ENOG410YTY7	Reverse transcriptase (RNA-dependent DNA polymerase)	--	--	--
TRINITY_DN11528_c0_g1_i1	11.5991	--	--	--	--	--	--	--	--	--	--	--	--	--	--	--	--	--	--	--	--	--
TRINITY_DN11528_c0_g2_i1	16.1596	--	--	--	--	--	--	--	--	--	--	--	--	--	--	--	--	--	--	--	--	--
TRINITY_DN1152_c0_g1_i1	12.5288	--	--	--	--	--	--	--	--	--	--	--	--	--	--	--	--	--	--	--	--	--
TRINITY_DN11531_c0_g1_i1	2.37988	gi|670396020|ref|XP_008678342.1|	PREDICTED: uncharacterized protein LOC103653157 isoform X2 [Zea mays]	--	--	--	--	--	--	--	--	--	--	--	--	--	S	ENOG4111SPB	transposon protein	--	--	--
TRINITY_DN11534_c0_g1_i1	0.95702	gi|1002294836|ref|XP_015610854.1|	PREDICTED: zinc-finger homeodomain protein 1 [Oryza sativa Japonica Group]	Q6YXH5.1	RecName: Full=Zinc-finger homeodomain protein 1; Short=OsZHD1	--	--	--	--	--	--	--	--	--	--	--	S	ENOG410YEN7	ZF-HD homeobox protein	Molecular Function: DNA binding (GO:0003677);|Cellular Component: nucleus (GO:0005634);|Biological Process: transcription, DNA-templated (GO:0006351);|Biological Process: regulation of transcription, DNA-templated (GO:0006355);|Molecular Function: metal ion binding (GO:0046872);	--	--
TRINITY_DN11535_c0_g1_i1	2.71589	gi|125536893|gb|EAY83381.1|	hypothetical protein OsI_38597 [Oryza sativa Indica Group]	P58813.1	RecName: Full=2,3-bisphosphoglycerate-independent phosphoglycerate mutase; Short=BPG-independent PGAM; Short=Phosphoglyceromutase; Short=aPGAM	--	--	--	--	--	--	--	--	--	--	--	G	COG3635	Catalyzes the interconversion of 2-phosphoglycerate and 3-phosphoglycerate (By similarity)	Biological Process: glycolytic process (GO:0006096);|Molecular Function: 2,3-bisphosphoglycerate-independent phosphoglycerate mutase activity (GO:0046537);|Molecular Function: metal ion binding (GO:0046872);	--	--
TRINITY_DN11539_c0_g1_i1	3.54482	gi|52076993|dbj|BAD46002.1|	unknown protein [Oryza sativa Japonica Group]	B5X582.1	RecName: Full=Twinkle homolog protein, chloroplastic/mitochondrial; AltName: Full=DNA helicase; AltName: Full=DNA primase; Flags: Precursor	osa:4341808	K17680	PEO1	twinkle protein	--	--	--	--	--	--	--	L	ENOG410ZVWQ	TOPRIM domain-containing protein	Molecular Function: single-stranded DNA binding (GO:0003697);|Molecular Function: DNA primase activity (GO:0003896);|Molecular Function: ATP-dependent DNA helicase activity (GO:0004003);|Molecular Function: ATP binding (GO:0005524);|Cellular Component: mitochondrion (GO:0005739);|Biological Process: ribonucleotide biosynthetic process (GO:0009260);|Cellular Component: chloroplast (GO:0009507);|Mo…	--	--
TRINITY_DN11541_c0_g1_i1	3.28579	--	--	--	--	--	--	--	--	--	--	--	--	--	--	--	--	--	--	--	--	--
TRINITY_DN11545_c0_g1_i1	4.30949	--	--	--	--	--	--	--	--	--	--	--	--	--	--	--	--	--	--	--	--	--
TRINITY_DN11548_c0_g1_i1	9.74816	--	--	--	--	--	--	--	--	--	--	--	--	--	--	--	--	--	--	--	--	--
TRINITY_DN1154_c0_g1_i1	9.18562	--	--	--	--	--	--	--	--	--	--	--	--	--	--	--	--	--	--	--	--	--
TRINITY_DN11550_c0_g1_i1	5.50127	--	--	--	--	--	--	--	--	--	--	--	--	--	--	--	--	--	--	--	--	--
TRINITY_DN11552_c0_g1_i2	5.68082	--	--	--	--	--	--	--	--	--	--	--	--	--	--	--	--	--	--	--	--	--
TRINITY_DN11554_c0_g1_i1	6.78857	gi|514736814|ref|XP_004958549.1|	PREDICTED: uncharacterized protein LOC101759818 [Setaria italica]	--	--	--	--	--	--	--	--	KOG4698	Uncharacterized conserved protein	[S]	POORLY CHARACTERIZED	Function unknown	S	ENOG410ZHQA	glycosyltransferase	--	--	--
TRINITY_DN11558_c0_g1_i1	6.92821	--	--	--	--	--	--	--	--	--	--	--	--	--	--	--	--	--	--	--	--	--
TRINITY_DN1155_c0_g1_i1	9.01253	--	--	--	--	--	--	--	--	--	--	--	--	--	--	--	--	--	--	--	--	--
TRINITY_DN11563_c0_g1_i1	5.08061	gi|1002864237|ref|XP_006658086.2|	PREDICTED: serine/threonine-protein kinase CDL1 [Oryza brachyantha]	--	--	--	--	--	--	--	--	--	--	--	--	--	T	COG0515	Serine Threonine protein kinase	--	--	--
TRINITY_DN11564_c0_g1_i1	10.6474	--	--	--	--	--	--	--	--	--	--	--	--	--	--	--	--	--	--	--	--	--
TRINITY_DN11565_c0_g1_i1	37.794	--	--	--	--	--	--	--	--	--	--	--	--	--	--	--	--	--	--	--	--	--
TRINITY_DN11566_c0_g1_i1	6.27096	gi|473848355|gb|EMS47454.1|	hypothetical protein TRIUR3_13680 [Triticum urartu]	Q7TPD0.2	RecName: Full=Integrator complex subunit 3; Short=Int3; AltName: Full=SOSS complex subunit A; AltName: Full=Sensor of single-strand DNA complex subunit A; Short=SOSS-A; Short=Sensor of ssDNA subunit A	sbi:SORBI_05g004600	K13140	INTS3	integrator complex subunit 3	--	--	KOG4262	Uncharacterized conserved protein	[S]	POORLY CHARACTERIZED	Function unknown	S	ENOG410XRCW	integrator complex subunit 3	Cellular Component: nucleus (GO:0005634);|Cellular Component: nucleolus (GO:0005730);|Cellular Component: cytoplasm (GO:0005737);|Biological Process: DNA repair (GO:0006281);|Biological Process: cellular response to DNA damage stimulus (GO:0006974);|Biological Process: mitotic cell cycle checkpoint (GO:0007093);|Biological Process: response to ionizing radiation (GO:0010212);|Biological Process: …	--	--
TRINITY_DN11568_c0_g1_i1	6.43598	gi|326501192|dbj|BAJ98827.1|	predicted protein [Hordeum vulgare subsp. vulgare]	Q39266.1	RecName: Full=Zinc finger protein 7	--	--	--	--	--	--	--	--	--	--	--	S	ENOG410Z1Q8	Zinc finger protein	Molecular Function: DNA binding transcription factor activity (GO:0003700);|Cellular Component: nucleus (GO:0005634);|Biological Process: regulation of transcription, DNA-templated (GO:0006355);|Biological Process: abscisic acid-activated signaling pathway (GO:0009738);|Biological Process: negative regulation of abscisic acid-activated signaling pathway (GO:0009788);|Biological Process: glucosino…	--	--
TRINITY_DN11569_c0_g1_i1	1.46151	gi|1002243353|ref|XP_015625901.1|	PREDICTED: uncharacterized protein LOC4329438 isoform X1 [Oryza sativa Japonica Group]	--	--	--	--	--	--	--	--	--	--	--	--	--	L	COG2801	Retrotransposon protein	--	--	--
TRINITY_DN1156_c0_g1_i1	9.39252	--	--	--	--	--	--	--	--	--	--	--	--	--	--	--	--	--	--	--	--	--
TRINITY_DN11571_c0_g1_i1	5.25351	gi|1026766618|gb|OAE27079.1|	hypothetical protein AXG93_1440s1350 [Marchantia polymorpha subsp. polymorpha]	--	--	--	--	--	--	--	--	--	--	--	--	--	--	--	--	--	--	--
TRINITY_DN11572_c0_g1_i1	5.30098	gi|474102989|gb|EMS55297.1|	hypothetical protein TRIUR3_20232 [Triticum urartu]	--	--	--	--	--	--	--	--	--	--	--	--	--	S	ENOG41107BQ	NA	--	--	--
TRINITY_DN11575_c0_g1_i1	3.53679	gi|1002848154|ref|XP_015690577.1|	PREDICTED: uncharacterized protein LOC102704957 [Oryza brachyantha]	--	--	--	--	--	--	--	--	--	--	--	--	--	S	ENOG4111T0Q	NA	--	--	--
TRINITY_DN11577_c0_g1_i1	1.82802	gi|125542466|gb|EAY88605.1|	hypothetical protein OsI_10080 [Oryza sativa Indica Group]	Q67ZW1.1	RecName: Full=Heavy metal-associated isoprenylated plant protein 27; Short=AtHIP27; Short=AtHIPP27; Flags: Precursor	--	--	--	--	--	--	KOG1603	Copper chaperone	[P]	METABOLISM	Inorganic ion transport and metabolism	S	COG2608	heavy metal transport detoxification protein	Cellular Component: cytoplasm (GO:0005737);|Cellular Component: plasma membrane (GO:0005886);|Biological Process: metal ion transport (GO:0030001);|Molecular Function: transition metal ion binding (GO:0046914);|Biological Process: cellular transition metal ion homeostasis (GO:0046916);	--	--
TRINITY_DN11578_c0_g1_i1	13.6582	gi|1002267758|ref|XP_015638200.1|	PREDICTED: uncharacterized protein LOC4339146 [Oryza sativa Japonica Group]	--	--	--	--	--	--	--	--	--	--	--	--	--	S	ENOG411053F	NA	--	--	--
TRINITY_DN1157_c0_g1_i1	3.78036	gi|960482231|ref|XP_010234663.2|	PREDICTED: uncharacterized protein LOC100839410 isoform X1 [Brachypodium distachyon]	--	--	--	--	--	--	--	--	--	--	--	--	--	C	COG0778	nitroreductase	--	--	--
TRINITY_DN11580_c0_g1_i1	5.85648	gi|326490383|dbj|BAJ84855.1|	predicted protein [Hordeum vulgare subsp. vulgare]	Q8GYK7.1	RecName: Full=TLC domain-containing protein At5g14285	--	--	--	--	--	--	--	--	--	--	--	U	ENOG4111S22	TLC	Cellular Component: integral component of membrane (GO:0016021);	--	--
TRINITY_DN11582_c0_g1_i1	2.38748	gi|475576993|gb|EMT17689.1|	Transcription antitermination protein nusG [Aegilops tauschii]	--	--	--	--	--	--	--	--	--	--	--	--	--	K	ENOG4112993	Transcription termination factor nusG family protein	--	--	--
TRINITY_DN11583_c0_g1_i1	2.24936	--	--	--	--	--	--	--	--	--	--	--	--	--	--	--	--	--	--	--	--	--
TRINITY_DN11584_c0_g1_i1	3.99154	gi|514730525|ref|XP_004956958.1|	PREDICTED: uncharacterized protein LOC101773176 [Setaria italica]	--	--	--	--	--	--	--	--	--	--	--	--	--	S	ENOG410ZA3U	NA	--	--	--
TRINITY_DN11585_c0_g1_i1	3.46009	gi|944237084|gb|KQL01422.1|	hypothetical protein SETIT_013826mg [Setaria italica]	Q6ZT07.2	RecName: Full=TBC1 domain family member 9; AltName: Full=TBC1 domain family member 9A	sita:101783010	K20165	TBC1D2	TBC1 domain family member 2A	--	--	KOG2058	Ypt/Rab GTPase activating protein	[U]	CELLULAR PROCESSES AND SIGNALING	Intracellular trafficking, secretion, and vesicular transport	S	COG5210	TBC1 domain family member	Molecular Function: GTPase activator activity (GO:0005096);|Molecular Function: calcium ion binding (GO:0005509);|Cellular Component: intracellular (GO:0005622);|Biological Process: intracellular protein transport (GO:0006886);|Cellular Component: endomembrane system (GO:0012505);|Molecular Function: Rab GTPase binding (GO:0017137);|Biological Process: regulation of vesicle fusion (GO:0031338);|B…	--	--
TRINITY_DN11586_c0_g1_i1	2.30859	gi|357167774|ref|XP_003581326.1|	PREDICTED: uncharacterized protein LOC100826512 [Brachypodium distachyon]	--	--	--	--	--	--	--	--	--	--	--	--	--	S	ENOG410XZGP	Acetyltransferase (GNAT) family	--	--	--
TRINITY_DN1158_c0_g1_i1	11.1177	gi|1002845701|ref|XP_015689798.1|	PREDICTED: non-specific lipid-transfer protein-like protein At5g64080 [Oryza brachyantha]	Q8VYI9.1	RecName: Full=Non-specific lipid-transfer protein-like protein At5g64080; Flags: Precursor	--	--	--	--	--	--	--	--	--	--	--	U	ENOG410Z3NP	Non-specific lipid-transfer protein-like protein	Biological Process: lipid transport (GO:0006869);|Molecular Function: lipid binding (GO:0008289);|Cellular Component: anchored component of membrane (GO:0031225);|Cellular Component: anchored component of plasma membrane (GO:0046658);	--	--
TRINITY_DN11592_c0_g1_i1	5.83094	gi|255674738|dbj|BAH92288.1|	Os03g0643433 [Oryza sativa Japonica Group]	--	--	--	--	--	--	--	--	KOG1075	FOG: Reverse transcriptase	[R]	POORLY CHARACTERIZED	General function prediction only	S	ENOG410Y65V	Retrotransposon protein	--	--	--
TRINITY_DN11593_c0_g1_i2	15.489	gi|226502915|ref|NP_001142545.1|	uncharacterized protein LOC100274792 [Zea mays]	A4K526.1	RecName: Full=Transmembrane protein 256 homolog; Flags: Precursor [Bufo gargarizans]	--	--	--	--	--	--	KOG3472	Predicted small membrane protein	[S]	POORLY CHARACTERIZED	Function unknown	S	ENOG41125SJ	UPF0451 protein C17orf61 homolog	Cellular Component: plasma membrane (GO:0005886);|Cellular Component: integral component of membrane (GO:0016021);	--	--
TRINITY_DN11596_c0_g1_i1	3.78034	--	--	--	--	--	--	--	--	--	--	--	--	--	--	--	--	--	--	--	--	--
TRINITY_DN11599_c0_g1_i1	2.26547	--	--	--	--	--	--	--	--	--	--	--	--	--	--	--	--	--	--	--	--	--
TRINITY_DN1159_c0_g1_i1	36.3728	gi|937915814|dbj|BAS90733.1|	Os04g0589500, partial [Oryza sativa Japonica Group]	--	--	--	--	--	--	--	--	--	--	--	--	--	S	ENOG41104IX	NA	--	--	--
TRINITY_DN115_c0_g1_i1	4.53726	gi|77557073|gb|ABA99869.1|	transposon protein, putative, Mutator sub-class [Oryza sativa Japonica Group]	--	--	--	--	--	--	--	--	--	--	--	--	--	--	--	--	--	--	--
TRINITY_DN11601_c0_g1_i1	4.36457	gi|514715375|ref|XP_004953230.1|	PREDICTED: uncharacterized protein At1g65710-like [Setaria italica]	--	--	--	--	--	--	--	--	--	--	--	--	--	S	ENOG410YEX1	NA	--	--	--
TRINITY_DN11602_c0_g1_i1	7.98219	gi|1002267768|ref|XP_015638206.1|	PREDICTED: uncharacterized protein LOC9271460 [Oryza sativa Japonica Group]	--	--	--	--	--	--	--	--	--	--	--	--	--	S	ENOG410YBJR	Pfam:DUF231	--	--	--
TRINITY_DN11603_c0_g1_i1	5.87643	gi|514747039|ref|XP_004961273.1|	PREDICTED: O-acyltransferase WSD1-like [Setaria italica]	Q93ZR6.1	RecName: Full=O-acyltransferase WSD1; AltName: Full=Diacylglycerol O-acyltransferase; Short=DGAT; AltName: Full=Long-chain-alcohol O-fatty-acyltransferase; AltName: Full=Wax synthase; Short=WS	--	--	--	--	--	--	--	--	--	--	--	S	ENOG410ZYUM	O-acyltransferase (WSD1-like)	Molecular Function: diacylglycerol O-acyltransferase activity (GO:0004144);|Cellular Component: endoplasmic reticulum (GO:0005783);|Cellular Component: endoplasmic reticulum membrane (GO:0005789);|Cellular Component: plasma membrane (GO:0005886);|Biological Process: wax biosynthetic process (GO:0010025);|Cellular Component: integral component of membrane (GO:0016021);|Biological Process: triglyce…	--	--
TRINITY_DN11604_c0_g1_i1	2.02702	--	--	--	--	--	--	--	--	--	--	--	--	--	--	--	--	--	--	--	--	--
TRINITY_DN11607_c0_g1_i1	10.5183	--	--	--	--	--	--	--	--	--	--	--	--	--	--	--	--	--	--	--	--	--
TRINITY_DN11607_c0_g2_i1	7.94931	--	--	--	--	--	--	--	--	--	--	--	--	--	--	--	--	--	--	--	--	--
TRINITY_DN11608_c0_g1_i1	13.1192	--	--	--	--	--	--	--	--	--	--	--	--	--	--	--	--	--	--	--	--	--
TRINITY_DN11609_c0_g1_i1	10.4199	--	--	--	--	--	--	--	--	--	--	--	--	--	--	--	--	--	--	--	--	--
TRINITY_DN1160_c0_g1_i1	3.34921	--	--	--	--	--	--	--	--	--	--	--	--	--	--	--	--	--	--	--	--	--
TRINITY_DN11611_c0_g1_i2	16.2291	--	--	--	--	--	--	--	--	--	--	--	--	--	--	--	--	--	--	--	--	--
TRINITY_DN11612_c0_g1_i1	6.83788	--	--	--	--	--	--	--	--	--	--	--	--	--	--	--	--	--	--	--	--	--
TRINITY_DN11619_c0_g1_i1	4.35127	gi|284434618|gb|ADB85341.1|	putative retrotransposon protein [Phyllostachys edulis]	--	--	--	--	--	--	--	--	--	--	--	--	--	S	ENOG410Y65V	Retrotransposon protein	--	--	--
TRINITY_DN1161_c0_g1_i1	6.18274	gi|242052917|ref|XP_002455604.1|	hypothetical protein SORBIDRAFT_03g013770 [Sorghum bicolor]	Q75QN6.1	RecName: Full=Dual specificity protein phosphatase PHS1; AltName: Full=Protein PROPYZAMIDE-HYPERSENSITIVE 1	sbi:SORBI_03g013770	K14165	K14165	atypical dual specificity phosphatase	--	--	KOG1716	Dual specificity phosphatase	[V]	CELLULAR PROCESSES AND SIGNALING	Defense mechanisms	T	COG2453	dual specificity phosphatase	Molecular Function: phosphoprotein phosphatase activity (GO:0004721);|Molecular Function: protein tyrosine phosphatase activity (GO:0004725);|Cellular Component: cytoplasm (GO:0005737);|Molecular Function: protein tyrosine/serine/threonine phosphatase activity (GO:0008138);|Biological Process: response to abscisic acid (GO:0009737);|Biological Process: abscisic acid-activated signaling pathway (G…	--	--
TRINITY_DN11620_c0_g1_i1	2.13654	gi|944246064|gb|KQL10358.1|	hypothetical protein SETIT_005849mg [Setaria italica]	--	--	--	--	--	--	--	--	--	--	--	--	--	S	COG0666	Ankyrin Repeat	--	--	--
TRINITY_DN11621_c0_g1_i1	2.5794	gi|62734395|gb|AAX96504.1|	retrotransposon protein, putative, Ty3-gypsy sub-class [Oryza sativa Japonica Group]	--	--	--	--	--	--	--	--	KOG0017	FOG: Transposon-encoded proteins with TYA, reverse transcriptase, integrase domains in various combinations	[R]	POORLY CHARACTERIZED	General function prediction only	L	COG2801	Retrotransposon protein	--	--	--
TRINITY_DN11624_c0_g1_i1	6.21511	gi|475529789|gb|EMT07813.1|	Cysteine-rich receptor-like protein kinase 10 [Aegilops tauschii]	Q0D5R3.1	RecName: Full=Cysteine-rich receptor-like protein kinase 6; Short=Cysteine-rich RLK6; Flags: Precursor	--	--	--	--	--	--	--	--	--	--	--	T	COG0515	Serine Threonine protein kinase	Molecular Function: protein kinase activity (GO:0004672);|Molecular Function: protein serine/threonine kinase activity (GO:0004674);|Molecular Function: ATP binding (GO:0005524);|Cellular Component: plasma membrane (GO:0005886);|Cellular Component: integral component of membrane (GO:0016021);|Biological Process: defense response to bacterium (GO:0042742);	--	--
TRINITY_DN11626_c0_g1_i1	7.82691	gi|475355466|gb|EMT00457.1|	Putative methyltransferase TARBP1 [Aegilops tauschii]	--	--	--	--	--	--	--	--	KOG0839	RNA Methylase, SpoU family	[A]	INFORMATION STORAGE AND PROCESSING	RNA processing and modification	J	COG0566	Methyltransferase	--	--	--
TRINITY_DN11627_c0_g1_i2	4.54001	--	--	--	--	--	--	--	--	--	--	--	--	--	--	--	--	--	--	--	--	--
TRINITY_DN11628_c0_g1_i1	2.71143	--	--	--	--	--	--	--	--	--	--	--	--	--	--	--	--	--	--	--	--	--
TRINITY_DN11628_c0_g2_i1	2.0469	gi|514797644|ref|XP_004973849.1|	PREDICTED: zinc finger protein WIP2-like [Setaria italica]	--	--	--	--	--	--	--	--	--	--	--	--	--	S	COG5048	Zinc finger protein	--	--	--
TRINITY_DN11629_c0_g1_i1	6.45489	gi|475604453|gb|EMT25739.1|	hypothetical protein F775_31873 [Aegilops tauschii]	--	--	--	--	--	--	--	--	--	--	--	--	--	S	ENOG410YKFM	expressed protein	--	--	--
TRINITY_DN1162_c0_g1_i1	60.7388	gi|573914404|ref|XP_006644871.1|	PREDICTED: DNA-directed RNA polymerases II and IV subunit 5A [Oryza brachyantha]	O81098.1	RecName: Full=DNA-directed RNA polymerases II and IV subunit 5A; Short=RPB5a; AltName: Full=DNA-directed RNA polymerase II subunit E; AltName: Full=RNA polymerase I, II and III 24.3 kDa subunit; Short=AtRPB24.3	obr:102717295	K03013	RPB5, POLR2E	DNA-directed RNA polymerases I, II, and III subunit RPABC1	ko03020|ko00230|ko00240	RNA polymerase|Purine metabolism|Pyrimidine metabolism	KOG3218	RNA polymerase, 25-kDa subunit (common to polymerases I, II and III)	[K]	INFORMATION STORAGE AND PROCESSING	Transcription	K	COG2012	DNA-dependent RNA polymerase catalyzes the transcription of DNA into RNA using the four ribonucleoside triphosphates as substrates	Cellular Component: DNA-directed RNA polymerase IV complex (GO:0000418);|Molecular Function: DNA binding (GO:0003677);|Molecular Function: DNA-directed 5'-3' RNA polymerase activity (GO:0003899);|Cellular Component: DNA-directed RNA polymerase II, core complex (GO:0005665);|Cellular Component: DNA-directed RNA polymerase III complex (GO:0005666);|Cellular Component: DNA-directed RNA polymerase I …	--	--
TRINITY_DN11632_c0_g1_i1	8.34616	gi|1002265052|ref|XP_015636856.1|	PREDICTED: protein CHROMATIN REMODELING 19 [Oryza sativa Japonica Group]	Q9ZUL5.1	RecName: Full=Protein CHROMATIN REMODELING 19; Short=AtCHR19; AltName: Full=AtRAD54-like protein	osa:9270561	K14439	SMARCAD1	SWI/SNF-related matrix-associated actin-dependent regulator of chromatin subfamily A containing DEAD/H box 1	ko04550	Signaling pathways regulating pluripotency of stem cells	KOG0389	SNF2 family DNA-dependent ATPase	[B]	INFORMATION STORAGE AND PROCESSING	Chromatin structure and dynamics	L	ENOG410XNUT	helicase activity	Molecular Function: DNA binding (GO:0003677);|Molecular Function: helicase activity (GO:0004386);|Molecular Function: ATP binding (GO:0005524);|Cellular Component: nucleus (GO:0005634);|Biological Process: DNA repair (GO:0006281);|Biological Process: transcription, DNA-templated (GO:0006351);|Biological Process: regulation of transcription, DNA-templated (GO:0006355);|Biological Process: cellular…	--	--
TRINITY_DN11635_c0_g1_i1	2.40341	gi|937916520|dbj|BAS91439.1|	Os04g0659800, partial [Oryza sativa Japonica Group]	Q9FF99.1	RecName: Full=Probable amino acid permease 7; AltName: Full=Amino acid transporter AAP7	--	--	--	--	--	--	KOG1303	Amino acid transporters	[E]	METABOLISM	Amino acid transport and metabolism	E	COG0814	amino acid transport	Biological Process: amino acid transmembrane transport (GO:0003333);|Cellular Component: plasma membrane (GO:0005886);|Biological Process: amino acid transport (GO:0006865);|Molecular Function: symporter activity (GO:0015293);|Cellular Component: membrane (GO:0016020);|Cellular Component: integral component of membrane (GO:0016021);	--	--
TRINITY_DN11637_c0_g1_i1	5.83708	gi|326529327|dbj|BAK01057.1|	predicted protein, partial [Hordeum vulgare subsp. vulgare]	--	--	--	--	--	--	--	--	KOG3044	Uncharacterized conserved protein	[S]	POORLY CHARACTERIZED	Function unknown	S	ENOG4111QQ2	Coiled-coil domain containing 97	--	--	--
TRINITY_DN11638_c0_g1_i1	10.4628	--	--	--	--	--	--	--	--	--	--	--	--	--	--	--	--	--	--	--	--	--
TRINITY_DN11639_c0_g1_i2	2.40605	gi|357165485|ref|XP_003580399.1|	PREDICTED: putative pentatricopeptide repeat-containing protein At3g11460 [Brachypodium distachyon]	Q84ZT0.1	RecName: Full=Putative zinc finger CCCH domain-containing protein 51; Short=OsC3H51	--	--	--	--	--	--	--	--	--	--	--	S	ENOG410Z7Z7	Pentatricopeptide repeat-containing protein	Molecular Function: DNA binding (GO:0003677);|Molecular Function: RNA binding (GO:0003723);|Molecular Function: metal ion binding (GO:0046872);	--	--
TRINITY_DN1163_c0_g1_i1	6.56581	--	--	--	--	--	--	--	--	--	--	--	--	--	--	--	--	--	--	--	--	--
TRINITY_DN11641_c0_g1_i1	4.02878	gi|218189405|gb|EEC71832.1|	hypothetical protein OsI_04490 [Oryza sativa Indica Group]	Q5YDB5.3	RecName: Full=RNA polymerase II C-terminal domain phosphatase-like 2; Short=FCP-like 2; AltName: Full=Carboxyl-terminal phosphatase-like 2; Short=AtCPL2; Short=CTD phosphatase-like 2	osa:4324753	K18998	CPL1_2	RNA polymerase II C-terminal domain phosphatase-like 1/2	--	--	KOG0323	TFIIF-interacting CTD phosphatases, including NLI-interacting factor	[K]	INFORMATION STORAGE AND PROCESSING	Transcription	K	COG5190	CTD (Carboxy-terminal domain, RNA polymerase II, polypeptide A)	Molecular Function: RNA binding (GO:0003723);|Molecular Function: phosphoserine phosphatase activity (GO:0004647);|Cellular Component: nucleus (GO:0005634);|Cellular Component: cytoplasm (GO:0005737);|Biological Process: transcription, DNA-templated (GO:0006351);|Biological Process: multicellular organism development (GO:0007275);|Molecular Function: CTD phosphatase activity (GO:0008420);|Biologi…	--	--
TRINITY_DN11642_c0_g1_i1	4.9223	gi|937916045|dbj|BAS90964.1|	Os04g0612100 [Oryza sativa Japonica Group]	--	--	--	--	--	--	--	--	--	--	--	--	--	--	--	--	--	--	--
TRINITY_DN11643_c0_g1_i1	3.3866	--	--	--	--	--	--	--	--	--	--	--	--	--	--	--	--	--	--	--	--	--
TRINITY_DN11644_c0_g1_i1	11.8753	--	--	--	--	--	--	--	--	--	--	--	--	--	--	--	--	--	--	--	--	--
TRINITY_DN11646_c0_g1_i1	12.7411	--	--	--	--	--	--	--	--	--	--	--	--	--	--	--	--	--	--	--	--	--
TRINITY_DN11647_c0_g1_i1	6.02266	gi|226498718|ref|NP_001145561.1|	uncharacterized protein LOC100279021 [Zea mays]	--	--	--	--	--	--	--	--	--	--	--	--	--	S	ENOG410YE1H	Plant organelle RNA recognition domain	--	--	--
TRINITY_DN11647_c0_g2_i1	5.67298	gi|514731075|ref|XP_004957095.1|	PREDICTED: protein ROOT PRIMORDIUM DEFECTIVE 1 [Setaria italica]	--	--	--	--	--	--	--	--	--	--	--	--	--	S	ENOG410YE1H	Plant organelle RNA recognition domain	--	--	--
TRINITY_DN1164_c0_g1_i1	1.94415	gi|573944522|ref|XP_006654609.1|	PREDICTED: LOW QUALITY PROTEIN: H/ACA ribonucleoprotein complex non-core subunit NAF1-like [Oryza brachyantha]	--	--	obr:102719297	K14763	NAF1	H/ACA ribonucleoprotein complex non-core subunit NAF1	--	--	--	--	--	--	--	S	ENOG4111RRE	nuclear assembly factor 1 homolog (S. cerevisiae)	--	--	--
TRINITY_DN11650_c0_g1_i1	2.97594	gi|721604011|ref|XP_010230626.1|	PREDICTED: disease resistance protein RGA2-like isoform X1 [Brachypodium distachyon]	Q9LRR4.1	RecName: Full=Putative disease resistance RPP13-like protein 1	--	--	--	--	--	--	KOG4658	Apoptotic ATPase	[T]	CELLULAR PROCESSES AND SIGNALING	Signal transduction mechanisms	S	COG4886	leucine Rich Repeat	--	--	--
TRINITY_DN11651_c0_g1_i1	5.75655	--	--	--	--	--	--	--	--	--	--	--	--	--	--	--	--	--	--	--	--	--
TRINITY_DN11652_c0_g1_i1	2.81881	gi|670426373|ref|XP_008653833.1|	PREDICTED: uncharacterized protein LOC103633960 [Zea mays]	--	--	--	--	--	--	--	--	--	--	--	--	--	S	ENOG41113SI	Retroviral aspartyl protease	--	--	--
TRINITY_DN11653_c0_g1_i1	12.0944	gi|670366610|ref|XP_008664725.1|	PREDICTED: uncharacterized protein LOC103643341 [Zea mays]	--	--	--	--	--	--	--	--	--	--	--	--	--	S	ENOG411087A	NA	--	--	--
TRINITY_DN11655_c0_g1_i1	1.67814	--	--	--	--	--	--	--	--	--	--	--	--	--	--	--	--	--	--	--	--	--
TRINITY_DN11656_c0_g1_i1	17.9816	--	--	--	--	--	--	--	--	--	--	--	--	--	--	--	--	--	--	--	--	--
TRINITY_DN11658_c0_g1_i1	0.720335	--	--	--	--	--	--	--	--	--	--	--	--	--	--	--	--	--	--	--	--	--
TRINITY_DN11659_c0_g1_i1	5.75545	--	--	--	--	--	--	--	--	--	--	--	--	--	--	--	--	--	--	--	--	--
TRINITY_DN11660_c0_g1_i1	1.65933	gi|77555174|gb|ABA97970.1|	retrotransposon protein, putative, unclassified, expressed [Oryza sativa Japonica Group]	--	--	--	--	--	--	--	--	--	--	--	--	--	L	COG2801	Retrotransposon protein	--	--	--
TRINITY_DN11661_c0_g1_i1	1.54334	--	--	--	--	--	--	--	--	--	--	--	--	--	--	--	--	--	--	--	--	--
TRINITY_DN11662_c0_g1_i1	25.7527	--	--	--	--	--	--	--	--	--	--	--	--	--	--	--	--	--	--	--	--	--
TRINITY_DN11665_c0_g1_i1	7.40826	gi|514748745|ref|XP_004961693.1|	PREDICTED: NADH--cytochrome b5 reductase 1-like [Setaria italica]	Q9ZNT1.1	RecName: Full=NADH--cytochrome b5 reductase 1	sita:101754295	K00326	E1.6.2.2	cytochrome-b5 reductase	ko00520	Amino sugar and nucleotide sugar metabolism	KOG0534	NADH-cytochrome b-5 reductase	[HC]	METABOLISM|METABOLISM	Coenzyme transport and metabolism |Energy production and conversion	C	COG0543	cytochrome-b5 reductase activity, acting on NAD(P)H	Molecular Function: cytochrome-b5 reductase activity, acting on NAD(P)H (GO:0004128);|Cellular Component: mitochondrial outer membrane (GO:0005741);|Cellular Component: endoplasmic reticulum (GO:0005783);|Cellular Component: plasma membrane (GO:0005886);|Cellular Component: plant-type cell wall (GO:0009505);|Cellular Component: integral component of membrane (GO:0016021);|Biological Process: elec…	--	--
TRINITY_DN11666_c0_g1_i1	5.31405	gi|937920022|dbj|BAS94940.1|	Os05g0521300, partial [Oryza sativa Japonica Group]	B9FL70.1	RecName: Full=Kinesin-like protein KIN-14K	osa:4339353	K10406	KIFC2_3	kinesin family member C2/C3	--	--	KOG0239	Kinesin (KAR3 subfamily)	[Z]	CELLULAR PROCESSES AND SIGNALING	Cytoskeleton	Z	COG5059	Kinesin family member	Molecular Function: microtubule motor activity (GO:0003777);|Molecular Function: ATP binding (GO:0005524);|Cellular Component: microtubule (GO:0005874);|Biological Process: microtubule-based movement (GO:0007018);|Molecular Function: microtubule binding (GO:0008017);	--	--
TRINITY_DN11667_c0_g1_i1	8.03756	gi|1002863818|ref|XP_006657526.2|	PREDICTED: uncharacterized protein LOC102706019 [Oryza brachyantha]	Q0WL81.1	RecName: Full=tRNA ligase 1; Short=AtRLG1; Short=AtRNL; Short=AtRlg1p; AltName: Full=Protein AT.I.24-9	--	--	--	--	--	--	--	--	--	--	--	S	ENOG410XRG7	NA	Molecular Function: mRNA binding (GO:0003729);|Molecular Function: RNA ligase (ATP) activity (GO:0003972);|Molecular Function: endonuclease activity (GO:0004519);|Molecular Function: ATP binding (GO:0005524);|Cellular Component: nucleus (GO:0005634);|Cellular Component: cytoplasm (GO:0005737);|Biological Process: tRNA splicing, via endonucleolytic cleavage and ligation (GO:0006388);|Biological Pr…	--	--
TRINITY_DN11668_c0_g1_i1	12.7736	gi|357154303|ref|XP_003576738.1|	PREDICTED: transcription factor RF2a-like isoform X1 [Brachypodium distachyon]	Q6S4P4.2	RecName: Full=Transcription factor RF2b	--	--	--	--	--	--	--	--	--	--	--	S	ENOG41106UG	Basic region leucine zipper	Molecular Function: DNA binding (GO:0003677);|Molecular Function: DNA binding transcription factor activity (GO:0003700);|Cellular Component: nucleus (GO:0005634);|Biological Process: transcription, DNA-templated (GO:0006351);	--	--
TRINITY_DN11669_c0_g1_i1	3.34294	--	--	--	--	--	--	--	--	--	--	--	--	--	--	--	--	--	--	--	--	--
TRINITY_DN1166_c0_g1_i1	1.50962	--	--	--	--	--	--	--	--	--	--	--	--	--	--	--	--	--	--	--	--	--
TRINITY_DN11672_c0_g1_i1	5.92418	gi|218184849|gb|EEC67276.1|	hypothetical protein OsI_34253 [Oryza sativa Indica Group]	--	--	--	--	--	--	--	--	--	--	--	--	--	--	--	--	--	--	--
TRINITY_DN11675_c0_g1_i1	10.1949	--	--	--	--	--	--	--	--	--	--	--	--	--	--	--	--	--	--	--	--	--
TRINITY_DN11676_c0_g1_i1	2.84047	gi|960489710|ref|XP_014758794.1|	PREDICTED: uncharacterized protein LOC100839736 isoform X4 [Brachypodium distachyon]	--	--	--	--	--	--	--	--	--	--	--	--	--	S	ENOG410ZEZF	NA	--	--	--
TRINITY_DN11677_c0_g1_i2	6.91298	gi|50725129|dbj|BAD33746.1|	hypothetical protein [Oryza sativa Japonica Group]	--	--	--	--	--	--	--	--	KOG1870	Ubiquitin C-terminal hydrolase	[O]	CELLULAR PROCESSES AND SIGNALING	Posttranslational modification, protein turnover, chaperones	S	ENOG410YQ8E	Ribosomal L18p/L5e family	--	--	--
TRINITY_DN11679_c0_g1_i2	6.95652	--	--	--	--	--	--	--	--	--	--	--	--	--	--	--	--	--	--	--	--	--
TRINITY_DN11680_c0_g1_i1	5.54692	gi|1002272890|ref|XP_015640753.1|	PREDICTED: uncharacterized protein LOC4339667 isoform X1 [Oryza sativa Japonica Group]	--	--	--	--	--	--	--	--	KOG2445	Nuclear pore complex component (sc Seh1)	[YU]	CELLULAR PROCESSES AND SIGNALING|CELLULAR PROCESSES AND SIGNALING	Nuclear structure |Intracellular trafficking, secretion, and vesicular transport	S	ENOG4111TVW	Protein of unknown function (DUF3593)	--	--	--
TRINITY_DN11682_c0_g1_i4	6.12812	gi|1002869181|ref|XP_015696837.1|	PREDICTED: uncharacterized protein LOC102722801 isoform X2 [Oryza brachyantha]	--	--	--	--	--	--	--	--	KOG3249	Uncharacterized conserved protein	[S]	POORLY CHARACTERIZED	Function unknown	S	ENOG41127HA	SAYSVFN motif domain containing 1	--	--	--
TRINITY_DN11684_c0_g1_i1	8.26971	gi|1002262540|ref|XP_015635617.1|	PREDICTED: pentatricopeptide repeat-containing protein At5g16860 isoform X1 [Oryza sativa Japonica Group]	Q9LFL5.1	RecName: Full=Pentatricopeptide repeat-containing protein At5g16860	--	--	--	--	--	--	KOG4197	FOG: PPR repeat	[R]	POORLY CHARACTERIZED	General function prediction only	S	ENOG410Z7Z7	Pentatricopeptide repeat-containing protein	--	--	--
TRINITY_DN11685_c0_g1_i1	10.3206	--	--	--	--	--	--	--	--	--	--	--	--	--	--	--	--	--	--	--	--	--
TRINITY_DN11686_c0_g1_i1	3.38032	gi|218202609|gb|EEC85036.1|	hypothetical protein OsI_32343 [Oryza sativa Indica Group]	--	--	--	--	--	--	--	--	--	--	--	--	--	S	COG5048	Zinc finger protein	--	--	--
TRINITY_DN11687_c0_g1_i1	20.6027	--	--	--	--	--	--	--	--	--	--	--	--	--	--	--	--	--	--	--	--	--
TRINITY_DN11688_c0_g1_i1	1.8525	gi|242039663|ref|XP_002467226.1|	hypothetical protein SORBIDRAFT_01g021625, partial [Sorghum bicolor]	--	--	--	--	--	--	--	--	--	--	--	--	--	S	ENOG410Z2X5	CACTA, En Spm sub-class	--	--	--
TRINITY_DN11690_c0_g1_i1	6.29473	gi|242046046|ref|XP_002460894.1|	hypothetical protein SORBIDRAFT_02g037060 [Sorghum bicolor]	--	--	sbi:SORBI_02g037060	K03691	POFUT	peptide-O-fucosyltransferase	ko00514	Other types of O-glycan biosynthesis	--	--	--	--	--	S	ENOG410YQA9	GDP-fucose protein O-fucosyltransferase	--	--	--
TRINITY_DN11692_c0_g1_i1	2.74515	gi|514804471|ref|XP_004977108.1|	PREDICTED: peroxidase 5-like [Setaria italica]	A5H8G4.1	RecName: Full=Peroxidase 1; AltName: Full=Plasma membrane-bound peroxidase 1; Short=pmPOX1; Flags: Precursor	sita:101766856	K00430	E1.11.1.7	peroxidase	ko00940	Phenylpropanoid biosynthesis	--	--	--	--	--	G	ENOG4111FDS	peroxidase	Molecular Function: peroxidase activity (GO:0004601);|Cellular Component: extracellular region (GO:0005576);|Cellular Component: vacuole (GO:0005773);|Biological Process: response to oxidative stress (GO:0006979);|Molecular Function: heme binding (GO:0020037);|Biological Process: hydrogen peroxide catabolic process (GO:0042744);|Molecular Function: metal ion binding (GO:0046872);	--	--
TRINITY_DN11693_c0_g1_i1	4.6057	gi|326508036|dbj|BAJ86761.1|	predicted protein [Hordeum vulgare subsp. vulgare]	--	--	--	--	--	--	--	--	--	--	--	--	--	S	ENOG410Y9R7	Pfam:DUF827	--	--	--
TRINITY_DN11695_c0_g1_i1	2.80541	--	--	--	--	--	--	--	--	--	--	--	--	--	--	--	--	--	--	--	--	--
TRINITY_DN11697_c0_g1_i1	14.2337	--	--	--	--	--	--	--	--	--	--	--	--	--	--	--	--	--	--	--	--	--
TRINITY_DN11698_c0_g1_i1	12.8187	--	--	--	--	--	--	--	--	--	--	--	--	--	--	--	--	--	--	--	--	--
TRINITY_DN11699_c0_g1_i1	2.39218	gi|695469701|ref|XP_009540201.1|	hypothetical protein PHYSODRAFT_358122 [Phytophthora sojae]	K4BW79.1	RecName: Full=2-methylene-furan-3-one reductase; AltName: Full=Enone oxidoreductase; Short=SlEO; Flags: Precursor	--	--	--	--	--	--	KOG1198	Zinc-binding oxidoreductase	[CR]	METABOLISM|POORLY CHARACTERIZED	Energy production and conversion |General function prediction only	C	COG0604	alcohol dehydrogenase	Molecular Function: zinc ion binding (GO:0008270);|Cellular Component: chloroplast (GO:0009507);|Molecular Function: furaneol oxidoreductase activity (GO:0102978);	--	--
TRINITY_DN1169_c0_g1_i1	4.31507	gi|326518913|dbj|BAJ92617.1|	predicted protein [Hordeum vulgare subsp. vulgare]	P69781.1	RecName: Full=GATA transcription factor 12	--	--	--	--	--	--	KOG1601	GATA-4/5/6 transcription factors	[K]	INFORMATION STORAGE AND PROCESSING	Transcription	K	COG5641	Transcription factor	Molecular Function: RNA polymerase II regulatory region sequence-specific DNA binding (GO:0000977);|Molecular Function: RNA polymerase II transcription factor binding (GO:0001085);|Molecular Function: transcriptional activator activity, RNA polymerase II transcription regulatory region sequence-specific DNA binding (GO:0001228);|Molecular Function: chromatin binding (GO:0003682);|Molecular Functi…	--	--
TRINITY_DN116_c0_g1_i1	9.03878	--	--	--	--	--	--	--	--	--	--	--	--	--	--	--	--	--	--	--	--	--
TRINITY_DN11700_c0_g1_i1	7.88443	--	--	--	--	--	--	--	--	--	--	--	--	--	--	--	--	--	--	--	--	--
TRINITY_DN11701_c0_g1_i1	12.1527	--	--	--	--	--	--	--	--	--	--	--	--	--	--	--	--	--	--	--	--	--
TRINITY_DN11702_c0_g1_i1	15.2047	--	--	--	--	--	--	--	--	--	--	--	--	--	--	--	--	--	--	--	--	--
TRINITY_DN11702_c0_g2_i1	8.14024	--	--	--	--	--	--	--	--	--	--	--	--	--	--	--	--	--	--	--	--	--
TRINITY_DN11703_c0_g1_i1	16.2422	--	--	--	--	--	--	--	--	--	--	--	--	--	--	--	--	--	--	--	--	--
TRINITY_DN11705_c0_g1_i1	3.95303	--	--	--	--	--	--	--	--	--	--	--	--	--	--	--	--	--	--	--	--	--
TRINITY_DN11706_c0_g1_i1	11.6266	gi|1041815|gb|AAC50030.1|	lipid transfer protein [Oryza sativa Indica Group]	A2XBN5.2	RecName: Full=Non-specific lipid-transfer protein 2; Short=nsLTP2; AltName: Full=7 kDa lipid transfer protein; Flags: Precursor	--	--	--	--	--	--	--	--	--	--	--	S	ENOG410Z1B5	Bifunctional inhibitor lipid-transfer protein seed storage 2S albumin-like protein	Biological Process: lipid transport (GO:0006869);|Molecular Function: lipid binding (GO:0008289);	--	--
TRINITY_DN11707_c0_g1_i1	5.75802	gi|806636795|ref|YP_009129745.1|	photosystem I subunit VII (chloroplast) [Masdevallia picturata]	Q6ENA6.3	RecName: Full=Photosystem I iron-sulfur center; AltName: Full=9 kDa polypeptide; AltName: Full=PSI-C; AltName: Full=Photosystem I subunit VII; AltName: Full=PsaC	sita:19526852	K02691	psaC	photosystem I subunit VII	ko00195	Photosynthesis	--	--	--	--	--	C	COG1145	4Fe-4S ferredoxin, iron-sulfur binding	Molecular Function: electron transfer activity (GO:0009055);|Cellular Component: photosystem I (GO:0009522);|Cellular Component: chloroplast thylakoid membrane (GO:0009535);|Cellular Component: plastid (GO:0009536);|Biological Process: photosynthetic electron transport in photosystem I (GO:0009773);|Molecular Function: metal ion binding (GO:0046872);|Molecular Function: 4 iron, 4 sulfur cluster b…	--	--
TRINITY_DN11709_c0_g1_i1	18.749	--	--	--	--	--	--	--	--	--	--	--	--	--	--	--	--	--	--	--	--	--
TRINITY_DN11711_c0_g1_i1	7.44898	--	--	--	--	--	--	--	--	--	--	--	--	--	--	--	O	ENOG41121N2	zinc ion binding	--	--	--
TRINITY_DN11711_c0_g2_i1	7.79489	--	--	--	--	--	--	--	--	--	--	--	--	--	--	--	--	--	--	--	--	--
TRINITY_DN11712_c0_g1_i1	35.4436	--	--	--	--	--	--	--	--	--	--	--	--	--	--	--	--	--	--	--	--	--
TRINITY_DN11714_c0_g1_i1	2.88042	gi|670420444|ref|XP_008651053.1|	PREDICTED: hypothetical protein isoform X1 [Zea mays]	--	--	--	--	--	--	--	--	--	--	--	--	--	S	ENOG410YQ91	NA	--	--	--
TRINITY_DN11715_c0_g1_i1	6.28595	gi|573949442|ref|XP_006657020.1|	PREDICTED: glucan endo-1,3-beta-glucosidase 11-like [Oryza brachyantha]	Q8L868.1	RecName: Full=Glucan endo-1,3-beta-glucosidase 11; AltName: Full=(1->3)-beta-glucan endohydrolase 11; Short=(1->3)-beta-glucanase 11; AltName: Full=Beta-1,3-endoglucanase 11; Short=Beta-1,3-glucanase 11; Flags: Precursor	--	--	--	--	--	--	--	--	--	--	--	G	ENOG410Y9S4	Glycosyl hydrolase family 17 protein	Cellular Component: extracellular region (GO:0005576);|Cellular Component: plasma membrane (GO:0005886);|Biological Process: carbohydrate metabolic process (GO:0005975);|Biological Process: defense response (GO:0006952);|Biological Process: cell communication (GO:0007154);|Cellular Component: plant-type cell wall (GO:0009505);|Molecular Function: polysaccharide binding (GO:0030247);|Cellular Comp…	--	--
TRINITY_DN11716_c0_g1_i1	29.725	gi|357157589|ref|XP_003577848.1|	PREDICTED: non-specific lipid-transfer protein 4.1 [Brachypodium distachyon]	Q0IQK9.1	RecName: Full=Non-specific lipid-transfer protein 1; Short=LTP 1; Short=PAPI; Flags: Precursor	--	--	--	--	--	--	--	--	--	--	--	U	ENOG410YT63	Plant non-specific lipid-transfer proteins transfer phospholipids as well as galactolipids across membranes. May play a role in wax or cutin deposition in the cell walls of expanding epidermal cells and certain secretory tissues (By similarity)	Biological Process: lipid transport (GO:0006869);|Molecular Function: lipid binding (GO:0008289);|Cellular Component: membrane (GO:0016020);	--	--
TRINITY_DN11717_c0_g1_i1	9.64344	gi|475592169|gb|EMT22000.1|	Putative cysteine desulfurase [Aegilops tauschii]	--	--	--	--	--	--	--	--	--	--	--	--	--	E	COG0520	cysteine desulfurase	--	--	--
TRINITY_DN11718_c0_g1_i1	5.07521	gi|695467752|ref|XP_009539700.1|	hypothetical protein PHYSODRAFT_356433 [Phytophthora sojae]	Q8TGM6.1	RecName: Full=Protein TAR1; AltName: Full=Transcript antisense to ribosomal RNA protein 1	--	--	--	--	--	--	--	--	--	--	--	S	ENOG410Y21X	NA	Cellular Component: mitochondrion (GO:0005739);|Biological Process: regulation of cellular respiration (GO:0043457);	--	--
TRINITY_DN11719_c0_g1_i2	4.15714	gi|960449649|ref|XP_003561650.2|	PREDICTED: uncharacterized protein LOC100833655 [Brachypodium distachyon]	--	--	--	--	--	--	--	--	--	--	--	--	--	S	ENOG410YIP0	NA	--	--	--
TRINITY_DN1171_c0_g1_i1	6.1636	--	--	--	--	--	--	--	--	--	--	--	--	--	--	--	--	--	--	--	--	--
TRINITY_DN11720_c0_g1_i1	11.111	gi|108710088|gb|ABF97883.1|	retrotransposon protein, putative, unclassified [Oryza sativa Japonica Group]	P10978.1	RecName: Full=Retrovirus-related Pol polyprotein from transposon TNT 1-94; Includes: RecName: Full=Protease; Includes: RecName: Full=Reverse transcriptase; Includes: RecName: Full=Endonuclease	--	--	--	--	--	--	KOG0017	FOG: Transposon-encoded proteins with TYA, reverse transcriptase, integrase domains in various combinations	[R]	POORLY CHARACTERIZED	General function prediction only	L	COG2801	Retrotransposon protein	Molecular Function: nucleic acid binding (GO:0003676);|Molecular Function: RNA-directed DNA polymerase activity (GO:0003964);|Molecular Function: aspartic-type endopeptidase activity (GO:0004190);|Molecular Function: endonuclease activity (GO:0004519);|Molecular Function: zinc ion binding (GO:0008270);|Biological Process: DNA integration (GO:0015074);	--	--
TRINITY_DN11724_c0_g1_i1	4.0482	--	--	--	--	--	--	--	--	--	--	--	--	--	--	--	--	--	--	--	--	--
TRINITY_DN11725_c0_g1_i1	3.7537	--	--	--	--	--	--	--	--	--	--	--	--	--	--	--	--	--	--	--	--	--
TRINITY_DN11725_c0_g2_i1	2.8088	--	--	--	--	--	--	--	--	--	--	--	--	--	--	--	--	--	--	--	--	--
TRINITY_DN11726_c0_g1_i1	1.91366	gi|944048731|gb|KQJ84372.1|	hypothetical protein BRADI_5g20420 [Brachypodium distachyon]	--	--	--	--	--	--	--	--	--	--	--	--	--	L	COG1112	Helicase	--	--	--
TRINITY_DN11728_c0_g1_i1	66.6488	--	--	--	--	--	--	--	--	--	--	--	--	--	--	--	--	--	--	--	--	--
TRINITY_DN11729_c0_g1_i1	35.0348	gi|944239164|gb|KQL03472.1|	hypothetical protein SETIT_004764mg [Setaria italica]	Q54Y25.1	RecName: Full=Succinate dehydrogenase assembly factor 4, mitochondrial; Short=SDH assembly factor 4; Short=SDHAF4	--	--	--	--	--	--	KOG3245	Uncharacterized conserved protein	[S]	POORLY CHARACTERIZED	Function unknown	S	ENOG41125HM	chromosome 6 open reading frame 57	Cellular Component: mitochondrial matrix (GO:0005759);	--	--
TRINITY_DN11729_c0_g2_i1	1.56005	--	--	--	--	--	--	--	--	--	--	--	--	--	--	--	--	--	--	--	--	--
TRINITY_DN11730_c0_g1_i1	8.85328	gi|514817025|ref|XP_004983244.1|	PREDICTED: acetyl-CoA carboxylase 1 [Setaria italica]	Q8S6N5.1	RecName: Full=Acetyl-CoA carboxylase 1; Includes: RecName: Full=Biotin carboxylase	sita:101776467	K11262	ACACA	acetyl-CoA carboxylase / biotin carboxylase 1	ko00061|ko00620|ko04152|ko00640|ko01212|ko00254	Fatty acid biosynthesis|Pyruvate metabolism|AMPK signaling pathway|Propanoate metabolism|Fatty acid metabolism|Aflatoxin biosynthesis	KOG0368	Acetyl-CoA carboxylase	[I]	METABOLISM	Lipid transport and metabolism	I	COG4799	carboxylase	Molecular Function: acetyl-CoA carboxylase activity (GO:0003989);|Molecular Function: biotin carboxylase activity (GO:0004075);|Molecular Function: ATP binding (GO:0005524);|Cellular Component: cytosol (GO:0005829);|Biological Process: fatty acid biosynthetic process (GO:0006633);|Molecular Function: metal ion binding (GO:0046872);|Biological Process: malonyl-CoA biosynthetic process (GO:2001295);	--	--
TRINITY_DN11731_c0_g1_i1	2.42876	--	--	Q9FFP9.1	RecName: Full=Serine/threonine-protein kinase SRK2H; AltName: Full=OST1-kinase-like 9; AltName: Full=SNF1-related kinase 2.5; Short=SnRK2.5	--	--	--	--	--	--	KOG0583	Serine/threonine protein kinase	[T]	CELLULAR PROCESSES AND SIGNALING	Signal transduction mechanisms	--	--	--	Molecular Function: mRNA binding (GO:0003729);|Molecular Function: protein serine/threonine kinase activity (GO:0004674);|Molecular Function: ATP binding (GO:0005524);|Cellular Component: nucleus (GO:0005634);|Cellular Component: cytoplasm (GO:0005737);|Biological Process: protein phosphorylation (GO:0006468);|Biological Process: response to osmotic stress (GO:0006970);|Biological Process: respon…	--	--
TRINITY_DN11732_c0_g1_i1	6.3562	gi|475482843|gb|EMT03007.1|	Putative LRR receptor-like serine/threonine-protein kinase [Aegilops tauschii]	Q2R2D5.1	RecName: Full=Receptor kinase-like protein Xa21; Contains: RecName: Full=Receptor kinase-like protein Xa21, processed; Flags: Precursor	--	--	--	--	--	--	--	--	--	--	--	S	COG4886	leucine Rich Repeat	Molecular Function: protein serine/threonine kinase activity (GO:0004674);|Molecular Function: ATP binding (GO:0005524);|Cellular Component: nucleus (GO:0005634);|Cellular Component: endoplasmic reticulum membrane (GO:0005789);|Cellular Component: plasma membrane (GO:0005886);|Biological Process: defense response (GO:0006952);|Cellular Component: integral component of membrane (GO:0016021);|Cellu…	--	--
TRINITY_DN11733_c0_g1_i1	139.989	gi|357138727|ref|XP_003570941.1|	PREDICTED: kynurenine formamidase [Brachypodium distachyon]	A9VHP8.1	RecName: Full=Kynurenine formamidase; Short=KFA; Short=KFase; AltName: Full=Arylformamidase; AltName: Full=N-formylkynurenine formamidase; Short=FKF	--	--	--	--	--	--	--	--	--	--	--	S	COG1878	Cyclase family	Molecular Function: arylformamidase activity (GO:0004061);|Molecular Function: formamidase activity (GO:0004328);|Biological Process: tryptophan catabolic process to kynurenine (GO:0019441);|Biological Process: anthranilate metabolic process (GO:0043420);	--	--
TRINITY_DN11734_c0_g1_i1	24.2425	gi|218202500|gb|EEC84927.1|	hypothetical protein OsI_32134 [Oryza sativa Indica Group]	O81970.1	RecName: Full=Cytochrome P450 71A9; AltName: Full=Cytochrome P450 CP1	--	--	--	--	--	--	KOG0156	Cytochrome P450 CYP2 subfamily	[Q]	METABOLISM	Secondary metabolites biosynthesis, transport and catabolism	Q	COG2124	Cytochrome p450	Molecular Function: iron ion binding (GO:0005506);|Cellular Component: membrane (GO:0016020);|Cellular Component: integral component of membrane (GO:0016021);|Molecular Function: oxidoreductase activity, acting on paired donors, with incorporation or reduction of molecular oxygen, NAD(P)H as one donor, and incorporation of one atom of oxygen (GO:0016709);|Molecular Function: heme binding (GO:0020…	--	--
TRINITY_DN11735_c0_g1_i1	7.43107	gi|944081778|gb|KQK17130.1|	hypothetical protein BRADI_1g32636 [Brachypodium distachyon]	--	--	--	--	--	--	--	--	--	--	--	--	--	--	--	--	--	--	--
TRINITY_DN11736_c0_g1_i1	5.09008	gi|669030068|emb|CDM84469.1|	unnamed protein product [Triticum aestivum]	P86893.1	RecName: Full=Seed lectin; Short=VGL; Contains: RecName: Full=Seed lectin alpha chain; Contains: RecName: Full=Seed lectin gamma chain; Contains: RecName: Full=Seed lectin beta chain	--	--	--	--	--	--	--	--	--	--	--	T	COG0515	Serine Threonine protein kinase	Molecular Function: carbohydrate binding (GO:0030246);	--	--
TRINITY_DN11738_c0_g1_i1	1.94935	--	--	--	--	--	--	--	--	--	--	--	--	--	--	--	--	--	--	--	--	--
TRINITY_DN11739_c0_g1_i1	21.9392	gi|944071092|gb|KQK06576.1|	hypothetical protein BRADI_2g27085 [Brachypodium distachyon]	--	--	--	--	--	--	--	--	--	--	--	--	--	S	ENOG410ZC80	NA	--	--	--
TRINITY_DN1173_c0_g1_i1	3.5285	--	--	--	--	--	--	--	--	--	--	--	--	--	--	--	--	--	--	--	--	--
TRINITY_DN11740_c0_g1_i1	3.69038	gi|326502230|dbj|BAJ95178.1|	predicted protein [Hordeum vulgare subsp. vulgare]	--	--	--	--	--	--	--	--	--	--	--	--	--	S	ENOG41108RM	NA	--	--	--
TRINITY_DN11741_c0_g1_i1	9.60897	--	--	--	--	--	--	--	--	--	--	--	--	--	--	--	--	--	--	--	--	--
TRINITY_DN11745_c0_g1_i1	2.56673	gi|573913120|ref|XP_006644248.1|	PREDICTED: uncharacterized protein LOC102721967 isoform X1 [Oryza brachyantha]	--	--	--	--	--	--	--	--	--	--	--	--	--	S	ENOG41107Q9	NA	--	--	--
TRINITY_DN11747_c0_g1_i1	9.3256	--	--	--	--	--	--	--	--	--	--	--	--	--	--	--	--	--	--	--	--	--
TRINITY_DN11748_c0_g1_i1	4.79435	gi|530278677|gb|AGT16626.1|	hypothetical protein SHCRBa_261_H05_R_250 [Saccharum hybrid cultivar R570]	Q6DRN3.1	RecName: Full=Nucleolar complex protein 3 homolog; Short=NOC3 protein homolog; AltName: Full=NOC3-like protein; AltName: Full=Nucleolar complex-associated protein 3-like protein	osa:4341106	K14834	NOC3	nucleolar complex protein 3	--	--	KOG2153	Protein involved in the nuclear export of pre-ribosomes	[JU]	INFORMATION STORAGE AND PROCESSING|CELLULAR PROCESSES AND SIGNALING	Translation, ribosomal structure and biogenesis |Intracellular trafficking, secretion, and vesicular transport	JU	COG5117	nucleolar complex associated 3 homolog (S. cerevisiae)	Molecular Function: chromatin binding (GO:0003682);|Cellular Component: nucleus (GO:0005634);|Cellular Component: nucleolus (GO:0005730);|Biological Process: muscle organ development (GO:0007517);|Biological Process: regulation of lipid metabolic process (GO:0019216);	--	--
TRINITY_DN11748_c0_g2_i2	6.51808	gi|514818616|ref|XP_004984010.1|	PREDICTED: nucleolar complex protein 3 homolog [Setaria italica]	Q91Y26.1	RecName: Full=Nucleolar complex protein 3 homolog; Short=NOC3 protein homolog; AltName: Full=NOC3-like protein; AltName: Full=Nucleolar complex-associated protein 3-like protein	sita:101753507	K14834	NOC3	nucleolar complex protein 3	--	--	KOG2153	Protein involved in the nuclear export of pre-ribosomes	[JU]	INFORMATION STORAGE AND PROCESSING|CELLULAR PROCESSES AND SIGNALING	Translation, ribosomal structure and biogenesis |Intracellular trafficking, secretion, and vesicular transport	JU	COG5117	nucleolar complex associated 3 homolog (S. cerevisiae)	Cellular Component: nucleolus (GO:0005730);	--	--
TRINITY_DN11749_c0_g1_i2	2.9383	--	--	--	--	--	--	--	--	--	--	--	--	--	--	--	--	--	--	--	--	--
TRINITY_DN1174_c0_g1_i1	8.50568	gi|16905161|gb|AAL31031.1|AC078948_15	putative disease resistant protein [Oryza sativa Japonica Group]	--	--	--	--	--	--	--	--	--	--	--	--	--	S	COG4886	leucine Rich Repeat	--	--	--
TRINITY_DN11750_c0_g1_i1	13.4653	gi|960477236|ref|XP_014756242.1|	PREDICTED: protein DETOXIFICATION 45, chloroplastic isoform X3 [Brachypodium distachyon]	Q9SVE7.2	RecName: Full=Protein DETOXIFICATION 45, chloroplastic; Short=AtDTX45; AltName: Full=Multidrug and toxic compound extrusion protein 45; Short=MATE protein 45; Flags: Precursor	--	--	--	--	--	--	KOG1347	Uncharacterized membrane protein, predicted efflux pump	[R]	POORLY CHARACTERIZED	General function prediction only	V	COG0534	Mate efflux family protein	Cellular Component: chloroplast (GO:0009507);|Molecular Function: drug transmembrane transporter activity (GO:0015238);|Molecular Function: antiporter activity (GO:0015297);|Cellular Component: integral component of membrane (GO:0016021);|Cellular Component: chloroplast membrane (GO:0031969);	--	--
TRINITY_DN11752_c0_g1_i1	7.25374	--	--	--	--	--	--	--	--	--	--	--	--	--	--	--	--	--	--	--	--	--
TRINITY_DN11753_c0_g1_i1	1.64663	--	--	--	--	--	--	--	--	--	--	--	--	--	--	--	--	--	--	--	--	--
TRINITY_DN11753_c0_g2_i1	5.5637	--	--	--	--	--	--	--	--	--	--	--	--	--	--	--	--	--	--	--	--	--
TRINITY_DN11757_c0_g1_i1	1.65563	--	--	--	--	--	--	--	--	--	--	--	--	--	--	--	--	--	--	--	--	--
TRINITY_DN11758_c0_g1_i1	8.61503	gi|1002257253|ref|XP_015632946.1|	PREDICTED: uncharacterized protein LOC4334483 [Oryza sativa Japonica Group]	--	--	--	--	--	--	--	--	--	--	--	--	--	S	ENOG410YIPD	NA	--	--	--
TRINITY_DN11759_c0_g1_i1	3.09008	gi|440577413|emb|CCI55436.1|	PH01B031C15.19 [Phyllostachys edulis]	--	--	--	--	--	--	--	--	--	--	--	--	--	--	--	--	--	--	--
TRINITY_DN11761_c0_g1_i1	3.99966	--	--	--	--	--	--	--	--	--	--	--	--	--	--	--	--	--	--	--	--	--
TRINITY_DN11763_c0_g1_i1	6.06753	gi|992280747|gb|KXG38835.1|	hypothetical protein SORBI_001G286500 [Sorghum bicolor]	--	--	sita:101770537	K20403	TTI1	TELO2-interacting protein 1	ko04150	mTOR signaling pathway	--	--	--	--	--	S	ENOG410XSN6	TELO2 interacting protein 1	--	--	--
TRINITY_DN11763_c0_g2_i1	1.97798	gi|992280747|gb|KXG38835.1|	hypothetical protein SORBI_001G286500 [Sorghum bicolor]	--	--	sita:101770537	K20403	TTI1	TELO2-interacting protein 1	ko04150	mTOR signaling pathway	--	--	--	--	--	S	ENOG410XSN6	TELO2 interacting protein 1	--	--	--
TRINITY_DN11764_c0_g1_i1	4.86151	--	--	--	--	--	--	--	--	--	--	--	--	--	--	--	--	--	--	--	--	--
TRINITY_DN11765_c0_g1_i1	6.00658	gi|944064537|gb|KQK00128.1|	hypothetical protein BRADI_3g47472 [Brachypodium distachyon]	Q941I6.1	RecName: Full=DNA mismatch repair protein PMS1; AltName: Full=Postmeiotic segregation protein 1; AltName: Full=Protein POSTMEIOTIC SEGREGATION 1	bdi:100824722	K10858	PMS2	DNA mismatch repair protein PMS2	ko03430|ko03460	Mismatch repair|Fanconi anemia pathway	KOG1978	DNA mismatch repair protein - MLH2/PMS1/Pms2 family	[L]	INFORMATION STORAGE AND PROCESSING	Replication, recombination and repair	L	COG0323	This protein is involved in the repair of mismatches in DNA. It is required for dam-dependent methyl-directed DNA mismatch repair. May act as a molecular matchmaker , a protein that promotes the formation of a stable complex between two or more DNA-binding proteins in an ATP-dependent manner without itself being part of a final effector complex (By similarity)	Molecular Function: single-stranded DNA binding (GO:0003697);|Molecular Function: ATP binding (GO:0005524);|Cellular Component: nucleus (GO:0005634);|Biological Process: mismatch repair (GO:0006298);|Biological Process: DNA recombination (GO:0006310);|Biological Process: pollen development (GO:0009555);|Biological Process: fruit development (GO:0010154);|Molecular Function: ATPase activity (GO:00…	--	--
TRINITY_DN11767_c0_g1_i1	3.66405	--	--	--	--	--	--	--	--	--	--	--	--	--	--	--	--	--	--	--	--	--
TRINITY_DN11768_c0_g1_i1	13.5859	--	--	--	--	--	--	--	--	--	--	--	--	--	--	--	--	--	--	--	--	--
TRINITY_DN11769_c0_g1_i1	17.4739	--	--	--	--	--	--	--	--	--	--	--	--	--	--	--	--	--	--	--	--	--
TRINITY_DN1176_c0_g1_i1	25.6647	--	--	--	--	--	--	--	--	--	--	--	--	--	--	--	--	--	--	--	--	--
TRINITY_DN11770_c0_g1_i1	4.7881	gi|357132874|ref|XP_003568053.1|	PREDICTED: respiratory burst oxidase homolog protein A-like [Brachypodium distachyon]	--	--	--	--	--	--	--	--	--	--	--	--	--	U	ENOG410XNZY	NADPH Oxidase	--	--	--
TRINITY_DN11771_c0_g1_i3	3.20953	gi|1002835465|ref|XP_006646051.2|	PREDICTED: NADH dehydrogenase [ubiquinone] complex I, assembly factor 7, partial [Oryza brachyantha]	Q54S83.1	RecName: Full=Protein arginine methyltransferase NDUFAF7 homolog, mitochondrial; AltName: Full=Mitochondrial dysfunction gene A; AltName: Full=NADH dehydrogenase [ubiquinone] complex I, assembly factor 7 homolog; Flags: Precursor	obr:102718418	K18164	NDUFAF7	NADH dehydrogenase [ubiquinone] 1 alpha subcomplex assembly factor 7	--	--	KOG2901	Uncharacterized conserved protein	[S]	POORLY CHARACTERIZED	Function unknown	S	COG1565	NADH dehydrogenase ubiquinone complex I, assembly factor 7	Cellular Component: mitochondrion (GO:0005739);|Biological Process: glycogen metabolic process (GO:0005977);|Biological Process: glutamate metabolic process (GO:0006536);|Biological Process: pinocytosis (GO:0006907);|Biological Process: phagocytosis (GO:0006909);|Molecular Function: methyltransferase activity (GO:0008168);|Biological Process: negative regulation of autophagy (GO:0010507);|Biologi…	--	--
TRINITY_DN11772_c0_g1_i1	1.86128	gi|937901681|dbj|BAS76735.1|	Os02g0123450 [Oryza sativa Japonica Group]	--	--	--	--	--	--	--	--	--	--	--	--	--	--	--	--	--	--	--
TRINITY_DN11776_c0_g1_i1	5.08973	gi|38344578|emb|CAE05536.2|	OSJNBa0053B21.10 [Oryza sativa Japonica Group]	P0CT34.1	RecName: Full=Transposon Tf2-1 polyprotein; AltName: Full=Retrotransposable element Tf2 155 kDa protein	--	--	--	--	--	--	KOG0017	FOG: Transposon-encoded proteins with TYA, reverse transcriptase, integrase domains in various combinations	[R]	POORLY CHARACTERIZED	General function prediction only	L	COG2801	Retrotransposon protein	Molecular Function: DNA binding (GO:0003677);|Molecular Function: RNA binding (GO:0003723);|Molecular Function: DNA-directed DNA polymerase activity (GO:0003887);|Molecular Function: RNA-directed DNA polymerase activity (GO:0003964);|Molecular Function: aspartic-type endopeptidase activity (GO:0004190);|Molecular Function: endonuclease activity (GO:0004519);|Cellular Component: nucleus (GO:000563…	--	--
TRINITY_DN11777_c0_g1_i1	5.47706	--	--	--	--	--	--	--	--	--	--	--	--	--	--	--	--	--	--	--	--	--
TRINITY_DN1177_c0_g1_i2	4.61639	gi|970012035|ref|XP_015066950.1|	PREDICTED: protein NSP-INTERACTING KINASE 1-like [Solanum pennellii]	Q8RY65.1	RecName: Full=Protein NSP-INTERACTING KINASE 2; AltName: Full=LRR receptor-like serine/threonine-protein kinase NIK2; Flags: Precursor	--	--	--	--	--	--	--	--	--	--	--	T	ENOG410ZS46	NSP-interacting kinase	--	--	--
TRINITY_DN11781_c0_g1_i1	6.76615	gi|38344578|emb|CAE05536.2|	OSJNBa0053B21.10 [Oryza sativa Japonica Group]	--	--	--	--	--	--	--	--	KOG0017	FOG: Transposon-encoded proteins with TYA, reverse transcriptase, integrase domains in various combinations	[R]	POORLY CHARACTERIZED	General function prediction only	L	COG2801	Retrotransposon protein	--	--	--
TRINITY_DN11782_c0_g1_i1	20.9132	--	--	--	--	--	--	--	--	--	--	--	--	--	--	--	--	--	--	--	--	--
TRINITY_DN11784_c0_g1_i1	7.63782	--	--	--	--	--	--	--	--	--	--	--	--	--	--	--	--	--	--	--	--	--
TRINITY_DN11785_c0_g1_i1	4.7307	gi|514808231|ref|XP_004978958.1|	PREDICTED: uncharacterized protein At1g18480 [Setaria italica]	Q944L7.1	RecName: Full=Shewanella-like protein phosphatase 2; Short=AtSLP2	--	--	--	--	--	--	KOG0374	Serine/threonine specific protein phosphatase PP1, catalytic subunit	[TR]	CELLULAR PROCESSES AND SIGNALING|POORLY CHARACTERIZED	Signal transduction mechanisms |General function prediction only	S	ENOG4110KW0	NA	Molecular Function: phosphoprotein phosphatase activity (GO:0004721);|Cellular Component: cytosol (GO:0005829);|Molecular Function: phosphatase activity (GO:0016791);|Molecular Function: manganese ion binding (GO:0030145);	--	--
TRINITY_DN11786_c0_g1_i1	1.89472	gi|326523155|dbj|BAJ88618.1|	predicted protein, partial [Hordeum vulgare subsp. vulgare]	Q9SJ74.2	RecName: Full=Cytochrome b561 and DOMON domain-containing protein At2g04850; AltName: Full=Protein b561A.tha7; Flags: Precursor	--	--	--	--	--	--	KOG4293	Predicted membrane protein, contains DoH and Cytochrome b-561/ferric reductase transmembrane domains	[T]	CELLULAR PROCESSES AND SIGNALING	Signal transduction mechanisms	S	ENOG410XR70	Ferric-chelate reductase	Cellular Component: integral component of membrane (GO:0016021);|Molecular Function: metal ion binding (GO:0046872);|Biological Process: oxidation-reduction process (GO:0055114);	--	--
TRINITY_DN11787_c0_g1_i1	7.30827	gi|960481036|ref|XP_003570699.2|	PREDICTED: RRP12-like protein [Brachypodium distachyon]	--	--	bdi:100822126	K14794	RRP12	ribosomal RNA-processing protein 12	--	--	KOG1248	Uncharacterized conserved protein	[S]	POORLY CHARACTERIZED	Function unknown	S	ENOG410XQ3D	ribosomal RNA processing 12 homolog (S. cerevisiae)	--	--	--
TRINITY_DN11787_c0_g2_i1	8.33158	gi|960481036|ref|XP_003570699.2|	PREDICTED: RRP12-like protein [Brachypodium distachyon]	--	--	bdi:100822126	K14794	RRP12	ribosomal RNA-processing protein 12	--	--	KOG1248	Uncharacterized conserved protein	[S]	POORLY CHARACTERIZED	Function unknown	S	ENOG410XQ3D	ribosomal RNA processing 12 homolog (S. cerevisiae)	--	--	--
TRINITY_DN1178_c0_g1_i1	4.16473	gi|1002287449|ref|XP_015648024.1|	PREDICTED: uncharacterized protein LOC4342561 [Oryza sativa Japonica Group]	--	--	--	--	--	--	--	--	--	--	--	--	--	S	ENOG41104GV	Protein of unknown function, DUF594	--	--	--
TRINITY_DN11790_c0_g1_i1	81.7845	--	--	--	--	--	--	--	--	--	--	--	--	--	--	--	--	--	--	--	--	--
TRINITY_DN11793_c0_g1_i2	4.90308	gi|475591664|gb|EMT21837.1|	Putative LRR receptor-like serine/threonine-protein kinase [Aegilops tauschii]	--	--	--	--	--	--	--	--	--	--	--	--	--	S	COG4886	leucine Rich Repeat	--	--	--
TRINITY_DN11798_c0_g1_i1	9.07338	gi|54290190|dbj|BAD61078.1|	unknown protein [Oryza sativa Japonica Group]	--	--	--	--	--	--	--	--	--	--	--	--	--	S	ENOG41107G0	NA	--	--	--
TRINITY_DN117_c0_g1_i1	4.6244	gi|670435738|ref|XP_008658464.1|	PREDICTED: uncharacterized protein LOC100279255 isoform X2 [Zea mays]	O80970.1	RecName: Full=BTB/POZ domain-containing protein NPY2; AltName: Full=Protein NAKED PINS IN YUC MUTANTS 2	--	--	--	--	--	--	--	--	--	--	--	S	ENOG41108S4	NPH3 family	Biological Process: positive gravitropism (GO:0009958);|Biological Process: protein ubiquitination (GO:0016567);|Cellular Component: cell periphery (GO:0071944);	--	--
TRINITY_DN11801_c0_g1_i1	1.06202	gi|125554287|gb|EAY99892.1|	hypothetical protein OsI_21887 [Oryza sativa Indica Group]	A2A1A0.1	RecName: Full=S-norcoclaurine synthase 1; Short=CjNCS1	--	--	--	--	--	--	KOG0143	Iron/ascorbate family oxidoreductases	[QR]	METABOLISM|POORLY CHARACTERIZED	Secondary metabolites biosynthesis, transport and catabolism |General function prediction only	S	COG3491	2OGFe(II) oxygenase	Biological Process: alkaloid metabolic process (GO:0009820);|Molecular Function: oxidoreductase activity (GO:0016491);|Molecular Function: metal ion binding (GO:0046872);|Molecular Function: (S)-norcoclaurine synthase activity (GO:0050474);	--	--
TRINITY_DN11803_c0_g1_i1	2.54244	--	--	--	--	--	--	--	--	--	--	--	--	--	--	--	--	--	--	--	--	--
TRINITY_DN11804_c0_g1_i1	4.70008	--	--	--	--	--	--	--	--	--	--	--	--	--	--	--	--	--	--	--	--	--
TRINITY_DN11805_c0_g1_i1	5.72362	gi|675184869|ref|XP_008901319.1|	40S ribosomal protein S29 [Phytophthora parasitica INRA-310]	Q757G1.1	RecName: Full=40S ribosomal protein S29	psoj:PHYSODRAFT_504947	K02980	RP-S29e, RPS29	small subunit ribosomal protein S29e	ko03010	Ribosome	KOG3506	40S ribosomal protein S29	[J]	INFORMATION STORAGE AND PROCESSING	Translation, ribosomal structure and biogenesis	J	COG0199	Binds 16S rRNA, required for the assembly of 30S particles and may also be responsible for determining the conformation of the 16S rRNA at the A site (By similarity)	Molecular Function: structural constituent of ribosome (GO:0003735);|Biological Process: translation (GO:0006412);|Molecular Function: zinc ion binding (GO:0008270);|Cellular Component: cytosolic small ribosomal subunit (GO:0022627);	--	--
TRINITY_DN11807_c0_g1_i1	2.70432	gi|26006501|gb|AAN77310.1|	Putative DHHC-type zinc finger protein [Oryza sativa Japonica Group]	Q9C533.2	RecName: Full=Probable protein S-acyltransferase 22; AltName: Full=Probable palmitoyltransferase At1g69420; AltName: Full=Zinc finger DHHC domain-containing protein At1g69420	osa:4332017	K20027	ZDHHC1_11	palmitoyltransferase ZDHHC1/11	--	--	KOG1311	DHHC-type Zn-finger proteins	[R]	POORLY CHARACTERIZED	General function prediction only	S	COG5273	Zinc finger, DHHC-type containing	Cellular Component: plasma membrane (GO:0005886);|Cellular Component: integral component of membrane (GO:0016021);|Molecular Function: protein-cysteine S-palmitoyltransferase activity (GO:0019706);|Cellular Component: cytoplasmic vesicle membrane (GO:0030659);	--	--
TRINITY_DN11807_c0_g2_i1	6.48551	gi|357113477|ref|XP_003558529.1|	PREDICTED: probable protein S-acyltransferase 22 [Brachypodium distachyon]	Q9C533.2	RecName: Full=Probable protein S-acyltransferase 22; AltName: Full=Probable palmitoyltransferase At1g69420; AltName: Full=Zinc finger DHHC domain-containing protein At1g69420	bdi:100844012	K20027	ZDHHC1_11	palmitoyltransferase ZDHHC1/11	--	--	KOG1311	DHHC-type Zn-finger proteins	[R]	POORLY CHARACTERIZED	General function prediction only	S	COG5273	Zinc finger, DHHC-type containing	Cellular Component: plasma membrane (GO:0005886);|Cellular Component: integral component of membrane (GO:0016021);|Molecular Function: protein-cysteine S-palmitoyltransferase activity (GO:0019706);|Cellular Component: cytoplasmic vesicle membrane (GO:0030659);	--	--
TRINITY_DN11808_c0_g1_i1	5.70443	gi|573925495|ref|XP_006650293.1|	PREDICTED: isoaspartyl peptidase/L-asparaginase 1 [Oryza brachyantha]	P50287.2	RecName: Full=Isoaspartyl peptidase/L-asparaginase 1; AltName: Full=L-asparagine amidohydrolase 1; Contains: RecName: Full=Isoaspartyl peptidase/L-asparaginase 1 subunit alpha; Contains: RecName: Full=Isoaspartyl peptidase/L-asparaginase 1 subunit beta; Flags: Precursor	obr:102702736	K13051	iaaA, ASRGL1	beta-aspartyl-peptidase (threonine type)	--	--	KOG1592	Asparaginase	[E]	METABOLISM	Amino acid transport and metabolism	E	COG1446	asparaginase	Molecular Function: asparaginase activity (GO:0004067);|Cellular Component: cytosol (GO:0005829);|Molecular Function: beta-aspartyl-peptidase activity (GO:0008798);	--	--
TRINITY_DN11809_c0_g1_i1	5.73133	gi|222623421|gb|EEE57553.1|	hypothetical protein OsJ_07890 [Oryza sativa Japonica Group]	--	--	--	--	--	--	--	--	KOG0017	FOG: Transposon-encoded proteins with TYA, reverse transcriptase, integrase domains in various combinations	[R]	POORLY CHARACTERIZED	General function prediction only	L	COG2801	Retrotransposon protein	--	--	--
TRINITY_DN1180_c0_g1_i1	6.84871	gi|218184849|gb|EEC67276.1|	hypothetical protein OsI_34253 [Oryza sativa Indica Group]	--	--	--	--	--	--	--	--	--	--	--	--	--	--	--	--	--	--	--
TRINITY_DN11812_c0_g1_i1	3.28768	gi|357165906|ref|XP_003580534.1|	PREDICTED: pentatricopeptide repeat-containing protein At1g79490, mitochondrial [Brachypodium distachyon]	Q9SAK0.1	RecName: Full=Pentatricopeptide repeat-containing protein At1g79490, mitochondrial; AltName: Full=Protein EMBRYO DEFECTIVE 2217; Flags: Precursor	--	--	--	--	--	--	KOG4197	FOG: PPR repeat	[R]	POORLY CHARACTERIZED	General function prediction only	S	ENOG410Z7Z7	Pentatricopeptide repeat-containing protein	--	--	--
TRINITY_DN11814_c0_g1_i1	3.90204	--	--	--	--	--	--	--	--	--	--	--	--	--	--	--	--	--	--	--	--	--
TRINITY_DN11815_c0_g1_i1	6.05632	gi|242091708|ref|XP_002436344.1|	hypothetical protein SORBIDRAFT_10g000815, partial [Sorghum bicolor]	--	--	--	--	--	--	--	--	--	--	--	--	--	S	ENOG4110872	NA	--	--	--
TRINITY_DN11816_c0_g1_i1	3.08806	--	--	--	--	--	--	--	--	--	--	--	--	--	--	--	--	--	--	--	--	--
TRINITY_DN11817_c0_g1_i1	34.1511	gi|1002225905|ref|XP_015624353.1|	PREDICTED: glucan endo-1,3-beta-D-glucosidase [Oryza sativa Japonica Group]	Q94G86.1	RecName: Full=Glucan endo-1,3-beta-D-glucosidase; AltName: Full=Major pollen allergen Ole e 9; AltName: Allergen=Ole e 9; Flags: Precursor	--	--	--	--	--	--	--	--	--	--	--	S	ENOG410YQBI	X8 domain	Cellular Component: extracellular region (GO:0005576);|Biological Process: (1->3)-beta-D-glucan catabolic process (GO:0006076);|Molecular Function: protein homodimerization activity (GO:0042803);|Molecular Function: glucan endo-1,3-beta-D-glucosidase activity (GO:0042973);	--	--
TRINITY_DN11818_c0_g1_i1	7.26407	--	--	--	--	--	--	--	--	--	--	--	--	--	--	--	--	--	--	--	--	--
TRINITY_DN11819_c0_g1_i2	4.43257	gi|62701859|gb|AAX92932.1|	transposon protein, putative, unclassified [Oryza sativa Japonica Group]	Q9SZL8.1	RecName: Full=Protein FAR1-RELATED SEQUENCE 5	--	--	--	--	--	--	--	--	--	--	--	--	--	--	Cellular Component: nucleus (GO:0005634);|Biological Process: regulation of transcription, DNA-templated (GO:0006355);|Molecular Function: zinc ion binding (GO:0008270);	--	--
TRINITY_DN1181_c0_g1_i1	3.10816	--	--	--	--	--	--	--	--	--	--	--	--	--	--	--	--	--	--	--	--	--
TRINITY_DN11821_c0_g1_i1	7.89953	gi|514774253|ref|XP_004967936.1|	PREDICTED: iron-sulfur assembly protein IscA-like 1, mitochondrial [Setaria italica]	Q8LBM4.2	RecName: Full=Iron-sulfur assembly protein IscA-like 1, mitochondrial; Flags: Precursor	sita:101773261	K13628	iscA, ISCA1	iron-sulfur cluster assembly protein	--	--	KOG1120	Fe-S cluster biosynthesis protein ISA1 (contains a HesB-like domain)	[P]	METABOLISM	Inorganic ion transport and metabolism	S	COG0316	Iron--sulfur cluster	Molecular Function: structural molecule activity (GO:0005198);|Cellular Component: mitochondrial matrix (GO:0005759);|Molecular Function: ferrous iron binding (GO:0008198);|Biological Process: iron-sulfur cluster assembly (GO:0016226);|Molecular Function: 2 iron, 2 sulfur cluster binding (GO:0051537);|Biological Process: protein maturation by iron-sulfur cluster transfer (GO:0097428);	--	--
TRINITY_DN11823_c0_g1_i1	5.47117	gi|1002252589|ref|XP_015630521.1|	PREDICTED: uncharacterized protein LOC4334225 [Oryza sativa Japonica Group]	P80883.1	RecName: Full=Cytochrome b6-f complex subunit 7; AltName: Full=Cytochrome b6-f complex subunit PetM; AltName: Full=Cytochrome b6-f complex subunit VII	--	--	--	--	--	--	--	--	--	--	--	S	ENOG410Y2Z3	PetM family of cytochrome b6f complex subunit 7	Cellular Component: cytochrome b6f complex (GO:0009512);|Cellular Component: chloroplast thylakoid membrane (GO:0009535);|Biological Process: photosynthesis (GO:0015979);|Cellular Component: integral component of membrane (GO:0016021);|Biological Process: oxidation-reduction process (GO:0055114);	--	--
TRINITY_DN11825_c0_g1_i1	9.27277	--	--	--	--	--	--	--	--	--	--	--	--	--	--	--	--	--	--	--	--	--
TRINITY_DN11826_c0_g1_i1	1.32625	gi|113565350|dbj|BAF15693.1|	Os04g0603200 [Oryza sativa Japonica Group]	--	--	--	--	--	--	--	--	--	--	--	--	--	O	ENOG41121N2	zinc ion binding	--	--	--
TRINITY_DN11827_c0_g1_i1	2.55734	--	--	--	--	--	--	--	--	--	--	--	--	--	--	--	--	--	--	--	--	--
TRINITY_DN11828_c0_g1_i1	5.14983	gi|301104382|ref|XP_002901276.1|	40S ribosomal protein S3a [Phytophthora infestans T30-4]	A8NX92.1	RecName: Full=40S ribosomal protein S1	pif:PITG_11766	K02984	RP-S3Ae, RPS3A	small subunit ribosomal protein S3Ae	ko03010	Ribosome	KOG1628	40S ribosomal protein S3A	[J]	INFORMATION STORAGE AND PROCESSING	Translation, ribosomal structure and biogenesis	J	COG1890	Ribosomal protein	Molecular Function: structural constituent of ribosome (GO:0003735);|Cellular Component: ribosome (GO:0005840);|Biological Process: translation (GO:0006412);	--	--
TRINITY_DN11832_c0_g1_i1	4.36756	--	--	--	--	--	--	--	--	--	--	--	--	--	--	--	--	--	--	--	--	--
TRINITY_DN11833_c0_g1_i1	12.3217	--	--	--	--	--	--	--	--	--	--	--	--	--	--	--	--	--	--	--	--	--
TRINITY_DN11835_c0_g1_i1	4.39051	gi|514815597|ref|XP_004982551.1|	PREDICTED: putative disease resistance RPP13-like protein 1 [Setaria italica]	--	--	--	--	--	--	--	--	--	--	--	--	--	S	COG4886	leucine Rich Repeat	--	--	--
TRINITY_DN11836_c0_g1_i1	20.6866	--	--	--	--	--	--	--	--	--	--	--	--	--	--	--	--	--	--	--	--	--
TRINITY_DN11838_c0_g1_i1	9.64384	--	--	--	--	--	--	--	--	--	--	--	--	--	--	--	--	--	--	--	--	--
TRINITY_DN1183_c0_g1_i1	18.1111	gi|992166331|gb|KXG27725.1|	hypothetical protein SORBI_005G034200 [Sorghum bicolor]	--	--	--	--	--	--	--	--	--	--	--	--	--	S	ENOG410Y65V	Retrotransposon protein	--	--	--
TRINITY_DN11842_c0_g1_i1	5.1802	gi|992165017|gb|KXG26898.1|	hypothetical protein SORBI_006G178800 [Sorghum bicolor]	--	--	--	--	--	--	--	--	--	--	--	--	--	S	ENOG41113BW	Protein of unknown function (DUF632)	--	--	--
TRINITY_DN11845_c0_g1_i1	3.04657	--	--	--	--	--	--	--	--	--	--	--	--	--	--	--	--	--	--	--	--	--
TRINITY_DN11846_c0_g1_i1	6.81952	--	--	--	--	--	--	--	--	--	--	--	--	--	--	--	--	--	--	--	--	--
TRINITY_DN11847_c0_g1_i1	4.78575	gi|1002864403|ref|XP_015695432.1|	PREDICTED: uncharacterized protein LOC102709009 [Oryza brachyantha]	--	--	--	--	--	--	--	--	KOG2088	Predicted lipase/calmodulin-binding heat-shock protein	[IOT]	METABOLISM|CELLULAR PROCESSES AND SIGNALING|CELLULAR PROCESSES AND SIGNALING	Lipid transport and metabolism |Posttranslational modification, protein turnover, chaperones |Signal transduction mechanisms	S	ENOG410XRFI	triglyceride lipase activity	--	--	--
TRINITY_DN11848_c0_g1_i1	15.1708	--	--	--	--	--	--	--	--	--	--	--	--	--	--	--	--	--	--	--	--	--
TRINITY_DN1184_c0_g1_i1	2.13451	gi|960464902|ref|XP_003565116.3|	PREDICTED: pentatricopeptide repeat-containing protein At3g13880-like [Brachypodium distachyon]	--	--	--	--	--	--	--	--	--	--	--	--	--	S	ENOG410Z7Z7	Pentatricopeptide repeat-containing protein	--	--	--
TRINITY_DN11850_c0_g1_i1	4.65055	--	--	--	--	--	--	--	--	--	--	--	--	--	--	--	--	--	--	--	--	--
TRINITY_DN11853_c0_g1_i1	3.54477	--	--	--	--	--	--	--	--	--	--	--	--	--	--	--	--	--	--	--	--	--
TRINITY_DN11854_c0_g1_i1	5.0887	gi|573964037|ref|XP_006664143.1|	PREDICTED: uncharacterized protein LOC102708391 [Oryza brachyantha]	--	--	obr:102708391	K12501	HST	homogentisate solanesyltransferase	ko00130	Ubiquinone and other terpenoid-quinone biosynthesis	--	--	--	--	--	S	ENOG4111I33	TRAF-type zinc finger family protein	--	--	--
TRINITY_DN11855_c0_g1_i1	1.62322	gi|226502320|ref|NP_001150198.1|	SC3 protein [Zea mays]	Q0JAI9.1	RecName: Full=Secretory carrier-associated membrane protein 6; Short=Secretory carrier membrane protein 6	zma:100283828	K19995	SCAMP	secretory carrier-associated membrane protein	--	--	--	--	--	--	--	U	ENOG410XSJN	secretory carrier membrane protein	Cellular Component: plasma membrane (GO:0005886);|Biological Process: protein transport (GO:0015031);|Cellular Component: integral component of membrane (GO:0016021);|Cellular Component: transport vesicle membrane (GO:0030658);	--	--
TRINITY_DN11856_c0_g1_i1	0.606734	--	--	--	--	--	--	--	--	--	--	--	--	--	--	--	--	--	--	--	--	--
TRINITY_DN11857_c0_g1_i1	7.67088	--	--	--	--	--	--	--	--	--	--	--	--	--	--	--	--	--	--	--	--	--
TRINITY_DN11859_c0_g1_i2	4.45118	gi|242048290|ref|XP_002461891.1|	hypothetical protein SORBIDRAFT_02g009910 [Sorghum bicolor]	Q86BS6.2	RecName: Full=Methyltransferase-like protein	sbi:SORBI_02g009910	K00599	METTL6	methyltransferase-like protein 6	--	--	KOG2361	Predicted methyltransferase	[R]	POORLY CHARACTERIZED	General function prediction only	S	ENOG411263C	Methyltransferase domain	Molecular Function: S-adenosylmethionine-dependent methyltransferase activity (GO:0008757);	--	--
TRINITY_DN11862_c0_g1_i1	12.4847	gi|372285326|emb|CCF55440.1|	hypothetical protein [Brachypodium sylvaticum]	Q7XZF5.2	RecName: Full=Protein RST1; AltName: Full=Protein RESURRECTION 1	--	--	--	--	--	--	--	--	--	--	--	S	ENOG410Z8CX	Protein of unknown function (DUF3730)	Cellular Component: plasma membrane (GO:0005886);|Biological Process: lipid metabolic process (GO:0006629);|Biological Process: cuticle hydrocarbon biosynthetic process (GO:0006723);|Biological Process: defense response (GO:0006952);|Biological Process: embryo development ending in seed dormancy (GO:0009793);|Cellular Component: integral component of membrane (GO:0016021);|Biological Process: alk…	--	--
TRINITY_DN11863_c0_g1_i1	25.6687	gi|573923351|ref|XP_006649256.1|	PREDICTED: nucleolar protein 58-like isoform X2 [Oryza brachyantha]	O03982.1	RecName: Full=Heavy metal-associated isoprenylated plant protein 39; Short=AtHIP39; Flags: Precursor	--	--	--	--	--	--	KOG1603	Copper chaperone	[P]	METABOLISM	Inorganic ion transport and metabolism	S	ENOG410YWNB	Heavy-metal-associated domain-containing protein	Cellular Component: cytoplasm (GO:0005737);|Biological Process: metal ion transport (GO:0030001);|Molecular Function: transition metal ion binding (GO:0046914);|Biological Process: cellular transition metal ion homeostasis (GO:0046916);	--	--
TRINITY_DN11865_c0_g1_i1	15.7393	--	--	--	--	--	--	--	--	--	--	--	--	--	--	--	--	--	--	--	--	--
TRINITY_DN11866_c0_g1_i1	1.95196	gi|475568671|gb|EMT15536.1|	GDSL esterase/lipase LTL1 [Aegilops tauschii]	Q9M8Y5.1	RecName: Full=GDSL esterase/lipase LTL1; AltName: Full=Extracellular lipase LTL1; AltName: Full=Lithium-tolerant lipase 1; Short=AtLTL1; Short=Li-tolerant lipase 1; Flags: Precursor	--	--	--	--	--	--	--	--	--	--	--	--	--	--	Cellular Component: extracellular region (GO:0005576);|Biological Process: response to salicylic acid (GO:0009751);|Biological Process: response to lithium ion (GO:0010226);|Biological Process: lipid catabolic process (GO:0016042);|Molecular Function: hydrolase activity, acting on ester bonds (GO:0016788);|Biological Process: hyperosmotic salinity response (GO:0042538);	--	--
TRINITY_DN11867_c0_g1_i1	6.61888	gi|514803281|ref|XP_004976529.1|	PREDICTED: replication factor C subunit 4 [Setaria italica]	Q7XRX1.2	RecName: Full=Replication factor C subunit 4; Short=OsRFC4; AltName: Full=Activator 1 subunit 4	sita:101771026	K10755	RFC2_4	replication factor C subunit 2/4	ko03430|ko03030|ko03420	Mismatch repair|DNA replication|Nucleotide excision repair	KOG0991	Replication factor C, subunit RFC2	[L]	INFORMATION STORAGE AND PROCESSING	Replication, recombination and repair	L	COG0470	DNA polymerase III subunit delta'	Molecular Function: DNA binding (GO:0003677);|Molecular Function: ATP binding (GO:0005524);|Cellular Component: nucleus (GO:0005634);|Cellular Component: DNA replication factor C complex (GO:0005663);|Biological Process: DNA-dependent DNA replication (GO:0006261);|Biological Process: DNA repair (GO:0006281);	--	--
TRINITY_DN11870_c0_g1_i2	0.790211	gi|992170785|gb|KXG31094.1|	hypothetical protein SORBI_004G296900 [Sorghum bicolor]	O80341.1	RecName: Full=Ethylene-responsive transcription factor 5; Short=AtERF5; AltName: Full=Ethylene-responsive element-binding factor 5; Short=EREBP-5	sita:101778978	K09286	EREBP	EREBP-like factor	--	--	--	--	--	--	--	K	ENOG410Z37D	Transcription factor	Molecular Function: DNA binding transcription factor activity (GO:0003700);|Cellular Component: nucleus (GO:0005634);|Biological Process: transcription, DNA-templated (GO:0006351);|Biological Process: defense response (GO:0006952);|Biological Process: response to cold (GO:0009409);|Biological Process: ethylene-activated signaling pathway (GO:0009873);|Biological Process: response to chitin (GO:00…	--	--
TRINITY_DN11871_c0_g1_i1	2.34214	gi|357114804|ref|XP_003559184.1|	PREDICTED: lamin-like protein [Brachypodium distachyon]	--	--	--	--	--	--	--	--	--	--	--	--	--	S	ENOG410YVVN	Laminlike	--	--	--
TRINITY_DN11871_c0_g2_i1	19.9907	gi|357114804|ref|XP_003559184.1|	PREDICTED: lamin-like protein [Brachypodium distachyon]	Q39131.1	RecName: Full=Lamin-like protein; Flags: Precursor	--	--	--	--	--	--	--	--	--	--	--	S	ENOG410YVVN	Laminlike	Cellular Component: vacuole (GO:0005773);|Cellular Component: plasma membrane (GO:0005886);|Molecular Function: electron transfer activity (GO:0009055);|Cellular Component: anchored component of membrane (GO:0031225);|Cellular Component: anchored component of plasma membrane (GO:0046658);	--	--
TRINITY_DN11873_c0_g1_i1	7.86145	--	--	--	--	--	--	--	--	--	--	--	--	--	--	--	--	--	--	--	--	--
TRINITY_DN11874_c0_g1_i1	3.21471	gi|222635899|gb|EEE66031.1|	hypothetical protein OsJ_22005 [Oryza sativa Japonica Group]	--	--	--	--	--	--	--	--	--	--	--	--	--	S	COG4886	leucine Rich Repeat	--	--	--
TRINITY_DN11876_c0_g1_i1	8.87604	gi|721677771|ref|XP_010237811.1|	PREDICTED: PHD finger protein At1g33420-like [Brachypodium distachyon]	Q9C810.1	RecName: Full=PHD finger protein At1g33420	--	--	--	--	--	--	KOG1844	PHD Zn-finger proteins	[R]	POORLY CHARACTERIZED	General function prediction only	S	COG2940	Histone-lysine N-methyltransferase	Cellular Component: nucleus (GO:0005634);|Biological Process: transcription, DNA-templated (GO:0006351);|Biological Process: regulation of transcription, DNA-templated (GO:0006355);|Molecular Function: metal ion binding (GO:0046872);	--	--
TRINITY_DN11878_c0_g1_i1	12.8765	gi|68611257|emb|CAE01619.3|	OSJNBa0042L16.8 [Oryza sativa Japonica Group]	--	--	--	--	--	--	--	--	KOG0017	FOG: Transposon-encoded proteins with TYA, reverse transcriptase, integrase domains in various combinations	[R]	POORLY CHARACTERIZED	General function prediction only	L	COG2801	Retrotransposon protein	--	--	--
TRINITY_DN11878_c1_g1_i1	7.00443	gi|108707134|gb|ABF94929.1|	retrotransposon protein, putative, Ty1-copia subclass [Oryza sativa Japonica Group]	--	--	--	--	--	--	--	--	--	--	--	--	--	S	ENOG410XS4D	Retrotransposon protein	--	--	--
TRINITY_DN11879_c0_g1_i1	11.7229	gi|1002236504|ref|XP_015622444.1|	PREDICTED: cinnamoyl-CoA reductase 1 [Oryza sativa Japonica Group]	Q6K9A2.1	RecName: Full=Cinnamoyl-CoA reductase 1; Short=OsCCR1	--	--	--	--	--	--	KOG1502	Flavonol reductase/cinnamoyl-CoA reductase	[V]	CELLULAR PROCESSES AND SIGNALING	Defense mechanisms	M	COG0451	Nad-dependent epimerase dehydratase	Cellular Component: cytoplasm (GO:0005737);|Biological Process: defense response (GO:0006952);|Biological Process: lignin biosynthetic process (GO:0009809);|Molecular Function: cinnamoyl-CoA reductase activity (GO:0016621);|Molecular Function: coenzyme binding (GO:0050662);	--	--
TRINITY_DN1187_c0_g1_i1	3.86773	gi|473956302|gb|EMS50926.1|	hypothetical protein TRIUR3_16846 [Triticum urartu]	--	--	--	--	--	--	--	--	--	--	--	--	--	--	--	--	--	--	--
TRINITY_DN11880_c0_g1_i1	44.8102	gi|474391309|gb|EMS65370.1|	E3 ubiquitin-protein ligase UBR4 [Triticum urartu]	B9G2A8.1	RecName: Full=Auxin transport protein BIG	--	--	--	--	--	--	--	--	--	--	--	O	ENOG410XPP8	Ubiquitin protein ligase E3 component n-recognin 4	Biological Process: multicellular organism development (GO:0007275);|Molecular Function: zinc ion binding (GO:0008270);|Biological Process: auxin-activated signaling pathway (GO:0009734);|Biological Process: unidimensional cell growth (GO:0009826);|Biological Process: auxin polar transport (GO:0009926);|Cellular Component: integral component of membrane (GO:0016021);	--	--
TRINITY_DN11881_c0_g1_i1	6.50125	--	--	--	--	--	--	--	--	--	--	--	--	--	--	--	--	--	--	--	--	--
TRINITY_DN11882_c0_g1_i1	5.56467	--	--	--	--	--	--	--	--	--	--	--	--	--	--	--	--	--	--	--	--	--
TRINITY_DN11883_c0_g1_i1	8.41469	--	--	--	--	--	--	--	--	--	--	--	--	--	--	--	--	--	--	--	--	--
TRINITY_DN11886_c0_g1_i1	6.9264	gi|1002840238|ref|XP_015688228.1|	PREDICTED: cyclin-A1-1 [Oryza brachyantha]	Q7F830.1	RecName: Full=Cyclin-A1-1; AltName: Full=G2/mitotic-specific cyclin-A1-1; Short=CycA1;1	obr:102705853	K06627	CCNA	cyclin-A	ko04110|ko04152	Cell cycle|AMPK signaling pathway	KOG0654	G2/Mitotic-specific cyclin A	[D]	CELLULAR PROCESSES AND SIGNALING	Cell cycle control, cell division, chromosome partitioning	D	COG5024	g2 mitotic-specific	Cellular Component: nucleus (GO:0005634);|Biological Process: cell cycle (GO:0007049);|Biological Process: cell division (GO:0051301);	--	--
TRINITY_DN11888_c0_g1_i1	2.87527	--	--	--	--	--	--	--	--	--	--	--	--	--	--	--	--	--	--	--	--	--
TRINITY_DN11891_c0_g1_i2	12.8559	--	--	--	--	--	--	--	--	--	--	--	--	--	--	--	S	ENOG4111Y51	Protein of unknown function (DUF3611)	--	--	--
TRINITY_DN11892_c0_g1_i1	7.15395	--	--	--	--	--	--	--	--	--	--	--	--	--	--	--	--	--	--	--	--	--
TRINITY_DN11893_c0_g1_i1	210.347	gi|1002263253|ref|XP_015635976.1|	PREDICTED: thioredoxin-like protein CXXS1 [Oryza sativa Japonica Group]	Q0J9V5.1	RecName: Full=Thioredoxin-like protein CXXS1; Short=OsCXXS1; AltName: Full=OsTrx15	osa:4337091	K03671	trxA	thioredoxin 1	--	--	KOG0907	Thioredoxin	[O]	CELLULAR PROCESSES AND SIGNALING	Posttranslational modification, protein turnover, chaperones	O	COG0526	Thioredoxin	Molecular Function: thioredoxin-disulfide reductase activity (GO:0004791);|Cellular Component: cytoplasm (GO:0005737);|Biological Process: glycerol ether metabolic process (GO:0006662);|Molecular Function: protein disulfide oxidoreductase activity (GO:0015035);|Molecular Function: oxidoreductase activity, acting on a sulfur group of donors, disulfide as acceptor (GO:0016671);|Biological Process: …	--	--
TRINITY_DN11894_c0_g1_i1	4.79675	gi|413925078|gb|AFW65010.1|	hypothetical protein ZEAMMB73_308668 [Zea mays]	Q8GU82.2	RecName: Full=ABC transporter G family member 45; Short=OsABCG45; AltName: Full=Pleiotropic drug resistance protein 1; Short=OsPDR1	--	--	--	--	--	--	KOG0065	Pleiotropic drug resistance proteins (PDR1-15), ABC superfamily	[Q]	METABOLISM	Secondary metabolites biosynthesis, transport and catabolism	V	COG0842	(ABC) transporter	Molecular Function: ATP binding (GO:0005524);|Cellular Component: plasma membrane (GO:0005886);|Cellular Component: integral component of membrane (GO:0016021);|Molecular Function: ATPase activity, coupled to transmembrane movement of substances (GO:0042626);	--	--
TRINITY_DN11894_c0_g2_i1	5.50614	gi|1002866112|ref|XP_015695943.1|	PREDICTED: ABC transporter G family member 45 [Oryza brachyantha]	Q8GU82.2	RecName: Full=ABC transporter G family member 45; Short=OsABCG45; AltName: Full=Pleiotropic drug resistance protein 1; Short=OsPDR1	--	--	--	--	--	--	KOG0065	Pleiotropic drug resistance proteins (PDR1-15), ABC superfamily	[Q]	METABOLISM	Secondary metabolites biosynthesis, transport and catabolism	V	COG0842	(ABC) transporter	Molecular Function: ATP binding (GO:0005524);|Cellular Component: plasma membrane (GO:0005886);|Cellular Component: integral component of membrane (GO:0016021);|Molecular Function: ATPase activity, coupled to transmembrane movement of substances (GO:0042626);	--	--
TRINITY_DN11895_c0_g1_i1	7.71167	--	--	--	--	--	--	--	--	--	--	--	--	--	--	--	--	--	--	--	--	--
TRINITY_DN11896_c0_g1_i1	9.06049	gi|475509761|gb|EMT05217.1|	Ethylene-responsive transcription factor 4 [Aegilops tauschii]	--	--	--	--	--	--	--	--	--	--	--	--	--	S	COG4886	leucine Rich Repeat	--	--	--
TRINITY_DN11897_c0_g1_i1	8.32351	--	--	--	--	--	--	--	--	--	--	--	--	--	--	--	--	--	--	--	--	--
TRINITY_DN11898_c0_g1_i1	3.67224	gi|1002256158|ref|XP_015632371.1|	PREDICTED: protein LONGIFOLIA 2 isoform X2 [Oryza sativa Japonica Group]	--	--	--	--	--	--	--	--	--	--	--	--	--	S	ENOG4110732	NA	--	--	--
TRINITY_DN11899_c0_g1_i1	2.89635	gi|475387019|gb|EMT00686.1|	Putative receptor-like protein kinase [Aegilops tauschii]	P93604.1	RecName: Full=Rust resistance kinase Lr10; AltName: Full=Probable receptor-like serine/threonine-protein kinase LRK10; Flags: Precursor	--	--	--	--	--	--	KOG1187	Serine/threonine protein kinase	[T]	CELLULAR PROCESSES AND SIGNALING	Signal transduction mechanisms	T	COG0515	Serine Threonine protein kinase	Molecular Function: protein serine/threonine kinase activity (GO:0004674);|Molecular Function: ATP binding (GO:0005524);|Cellular Component: plasma membrane (GO:0005886);|Cellular Component: integral component of membrane (GO:0016021);	--	--
TRINITY_DN11900_c0_g1_i1	1.96926	gi|1002853005|ref|XP_015691990.1|	PREDICTED: alpha-N-acetylglucosaminidase-like [Oryza brachyantha]	Q9FNA3.1	RecName: Full=Alpha-N-acetylglucosaminidase; AltName: Full=N-acetyl-glucosaminidase; Short=AtNAGLU; AltName: Full=Protein CYCLOPS 1; Flags: Precursor	obr:102713544	K01205	NAGLU	alpha-N-acetylglucosaminidase	ko00531|ko04142	Glycosaminoglycan degradation|Lysosome	KOG2233	Alpha-N-acetylglucosaminidase	[U]	CELLULAR PROCESSES AND SIGNALING	Intracellular trafficking, secretion, and vesicular transport	S	ENOG410XNMK	alpha-N-acetylglucosaminidase	Molecular Function: alpha-N-acetylglucosaminidase activity (GO:0004561);|Cellular Component: vacuole (GO:0005773);|Biological Process: metabolic process (GO:0008152);|Biological Process: embryo development ending in seed dormancy (GO:0009793);|Biological Process: positive regulation of cell division (GO:0051781);	--	--
TRINITY_DN11903_c0_g1_i1	28.5532	gi|242045182|ref|XP_002460462.1|	hypothetical protein SORBIDRAFT_02g028680 [Sorghum bicolor]	--	--	--	--	--	--	--	--	--	--	--	--	--	S	ENOG410Z0XV	expressed protein	--	--	--
TRINITY_DN11904_c0_g1_i1	10.4571	--	--	--	--	--	--	--	--	--	--	--	--	--	--	--	--	--	--	--	--	--
TRINITY_DN11905_c0_g1_i3	5.51197	gi|1002307431|ref|XP_015617109.1|	PREDICTED: uncharacterized protein LOC4350034 [Oryza sativa Japonica Group]	--	--	--	--	--	--	--	--	--	--	--	--	--	S	ENOG410YAIF	NA	--	--	--
TRINITY_DN11906_c0_g1_i1	5.24771	gi|944232039|gb|KQK96401.1|	hypothetical protein SETIT_010528mg [Setaria italica]	Q9FJ75.1	RecName: Full=Probable long-chain-alcohol O-fatty-acyltransferase 4; AltName: Full=Wax synthase 4	--	--	--	--	--	--	--	--	--	--	--	S	ENOG410Y3K5	long-chain-alcohol O-fatty-acyltransferase	Biological Process: lipid metabolic process (GO:0006629);|Cellular Component: integral component of membrane (GO:0016021);|Molecular Function: long-chain-alcohol O-fatty-acyltransferase activity (GO:0047196);|Molecular Function: arachidoyl-CoA:1-dodecanol O-acyltransferase activity (GO:0102966);|Molecular Function: wax ester synthase activity (GO:0103095);	--	--
TRINITY_DN11907_c0_g1_i1	5.65339	--	--	--	--	--	--	--	--	--	--	--	--	--	--	--	--	--	--	--	--	--
TRINITY_DN11909_c0_g1_i9	5.25472	--	--	--	--	--	--	--	--	--	--	--	--	--	--	--	S	ENOG410YPF7	Protein of unknown function (DUF581)	--	--	--
TRINITY_DN1190_c0_g1_i1	14.3056	gi|514802009|ref|XP_004975902.1|	PREDICTED: indole-3-glycerol phosphate synthase, chloroplastic-like [Setaria italica]	P49572.2	RecName: Full=Indole-3-glycerol phosphate synthase, chloroplastic; Short=IGPS; Flags: Precursor	sita:101763179	K01609	trpC	indole-3-glycerol phosphate synthase	ko01230|ko00400	Biosynthesis of amino acids|Phenylalanine, tyrosine and tryptophan biosynthesis	KOG4201	Anthranilate synthase component II	[E]	METABOLISM	Amino acid transport and metabolism	E	COG0134	indole-3-glycerol phosphate synthase	Biological Process: tryptophan biosynthetic process (GO:0000162);|Molecular Function: indole-3-glycerol-phosphate synthase activity (GO:0004425);|Molecular Function: copper ion binding (GO:0005507);|Cellular Component: cytosol (GO:0005829);|Cellular Component: chloroplast (GO:0009507);|Cellular Component: chloroplast stroma (GO:0009570);	--	--
TRINITY_DN11910_c0_g1_i1	5.10266	gi|573924084|ref|XP_006649611.1|	PREDICTED: uncharacterized protein LOC102716853 [Oryza brachyantha]	--	--	--	--	--	--	--	--	--	--	--	--	--	S	ENOG41126CI	NA	--	--	--
TRINITY_DN11912_c0_g1_i1	4.95476	gi|937915108|dbj|BAS90027.1|	Os04g0509600, partial [Oryza sativa Japonica Group]	Q7XQ12.1	RecName: Full=Ammonium transporter 1 member 1; Short=OsAMT1;1	osa:4336365	K03320	amt, AMT, MEP	ammonium transporter, Amt family	--	--	KOG0682	Ammonia permease	[P]	METABOLISM	Inorganic ion transport and metabolism	P	COG0004	ammonium Transporter	Cellular Component: integral component of plasma membrane (GO:0005887);|Molecular Function: ammonium transmembrane transporter activity (GO:0008519);|Biological Process: response to nematode (GO:0009624);|Biological Process: organic cation transport (GO:0015695);|Biological Process: methylammonium transport (GO:0015843);|Biological Process: ammonium transmembrane transport (GO:0072488);	--	--
TRINITY_DN11913_c0_g1_i1	22.9274	--	--	--	--	--	--	--	--	--	--	--	--	--	--	--	--	--	--	--	--	--
TRINITY_DN11915_c0_g1_i1	5.30804	gi|670404841|ref|XP_008644087.1|	PREDICTED: hypothetical protein isoform X1 [Zea mays]	F4IHS9.1	RecName: Full=UDP-xylose transporter 1	obr:102719079	K15285	SLC35E3	solute carrier family 35, member E3	--	--	KOG1441	Glucose-6-phosphate/phosphate and phosphoenolpyruvate/phosphate antiporter	[GE]	METABOLISM|METABOLISM	Carbohydrate transport and metabolism |Amino acid transport and metabolism	S	ENOG410XP1S	solute carrier family 35 member	Cellular Component: Golgi membrane (GO:0000139);|Molecular Function: UDP-xylose transmembrane transporter activity (GO:0005464);|Cellular Component: endoplasmic reticulum (GO:0005783);|Cellular Component: endoplasmic reticulum membrane (GO:0005789);|Cellular Component: Golgi apparatus (GO:0005794);|Biological Process: carbohydrate transport (GO:0008643);|Molecular Function: antiporter activity (G…	--	--
TRINITY_DN11916_c0_g1_i1	3.8761	--	--	--	--	--	--	--	--	--	--	--	--	--	--	--	--	--	--	--	--	--
TRINITY_DN11918_c0_g1_i1	5.56661	gi|514804453|ref|XP_004977099.1|	PREDICTED: GDSL esterase/lipase At1g09390-like [Setaria italica]	O80522.1	RecName: Full=GDSL esterase/lipase At1g09390; AltName: Full=Extracellular lipase At1g09390; Flags: Precursor	--	--	--	--	--	--	--	--	--	--	--	S	COG3240	GDSL esterase lipase	Cellular Component: extracellular region (GO:0005576);|Cellular Component: chloroplast stroma (GO:0009570);|Biological Process: lipid catabolic process (GO:0016042);|Molecular Function: hydrolase activity, acting on ester bonds (GO:0016788);	--	--
TRINITY_DN11920_c0_g1_i1	2.94575	gi|222619053|gb|EEE55185.1|	hypothetical protein OsJ_03025 [Oryza sativa Japonica Group]	Q0JKD0.1	RecName: Full=Glutamate synthase 1 [NADH], chloroplastic; AltName: Full=NADH-dependent glutamate synthase 1; Short=NADH-GOGAT 1; Flags: Precursor	osa:4324398	K00264	GLT1	glutamate synthase (NADPH/NADH)	ko00910|ko00250|ko01230	Nitrogen metabolism|Alanine, aspartate and glutamate metabolism|Biosynthesis of amino acids	KOG0399	Glutamate synthase	[E]	METABOLISM	Amino acid transport and metabolism	E	COG0067	glutamate synthase	Molecular Function: iron ion binding (GO:0005506);|Cellular Component: cytoplasm (GO:0005737);|Biological Process: glutamate biosynthetic process (GO:0006537);|Cellular Component: chloroplast (GO:0009507);|Cellular Component: plastid (GO:0009536);|Molecular Function: FMN binding (GO:0010181);|Molecular Function: glutamate synthase activity (GO:0015930);|Molecular Function: glutamate synthase (NAD…	--	--
TRINITY_DN11920_c0_g2_i1	6.99572	gi|937897738|dbj|BAS73718.1|	Os01g0682001, partial [Oryza sativa Japonica Group]	Q0JKD0.1	RecName: Full=Glutamate synthase 1 [NADH], chloroplastic; AltName: Full=NADH-dependent glutamate synthase 1; Short=NADH-GOGAT 1; Flags: Precursor	osa:4324398	K00264	GLT1	glutamate synthase (NADPH/NADH)	ko00910|ko00250|ko01230	Nitrogen metabolism|Alanine, aspartate and glutamate metabolism|Biosynthesis of amino acids	KOG0399	Glutamate synthase	[E]	METABOLISM	Amino acid transport and metabolism	E	COG0067	glutamate synthase	Molecular Function: iron ion binding (GO:0005506);|Cellular Component: cytoplasm (GO:0005737);|Biological Process: glutamate biosynthetic process (GO:0006537);|Cellular Component: chloroplast (GO:0009507);|Cellular Component: plastid (GO:0009536);|Molecular Function: FMN binding (GO:0010181);|Molecular Function: glutamate synthase activity (GO:0015930);|Molecular Function: glutamate synthase (NAD…	--	--
TRINITY_DN11923_c0_g1_i1	3.12338	gi|960480621|ref|XP_014756892.1|	PREDICTED: uncharacterized protein LOC100834119 isoform X1 [Brachypodium distachyon]	--	--	--	--	--	--	--	--	--	--	--	--	--	S	ENOG4111G6Y	NA	--	--	--
TRINITY_DN11925_c0_g1_i1	3.90505	--	--	--	--	--	--	--	--	--	--	--	--	--	--	--	--	--	--	--	--	--
TRINITY_DN11929_c0_g1_i1	2.79388	--	--	--	--	--	--	--	--	--	--	--	--	--	--	--	--	--	--	--	--	--
TRINITY_DN1192_c0_g1_i1	6.77435	gi|326523241|dbj|BAJ88661.1|	predicted protein [Hordeum vulgare subsp. vulgare]	Q9C942.1	RecName: Full=Caffeoylshikimate esterase; AltName: Full=Lysophospholipase 2; Short=LysoPL2	bdi:100825868	K01054	MGLL	acylglycerol lipase	ko00561	Glycerolipid metabolism	KOG1455	Lysophospholipase	[I]	METABOLISM	Lipid transport and metabolism	I	COG2267	alpha beta hydrolase fold	Molecular Function: 2-acylglycerol O-acyltransferase activity (GO:0003846);|Molecular Function: lysophospholipase activity (GO:0004622);|Cellular Component: endoplasmic reticulum (GO:0005783);|Cellular Component: Golgi apparatus (GO:0005794);|Cellular Component: plasma membrane (GO:0005886);|Biological Process: lipid metabolic process (GO:0006629);|Biological Process: response to oxidative stress…	--	--
TRINITY_DN11930_c0_g1_i2	9.19983	gi|326498505|dbj|BAJ98680.1|	predicted protein [Hordeum vulgare subsp. vulgare]	--	--	--	--	--	--	--	--	--	--	--	--	--	S	ENOG410Z63S	NA	--	--	--
TRINITY_DN11931_c0_g1_i1	4.52749	gi|108706689|gb|ABF94484.1|	retrotransposon protein, putative, unclassified [Oryza sativa Japonica Group]	--	--	--	--	--	--	--	--	--	--	--	--	--	S	ENOG41103PI	NA	--	--	--
TRINITY_DN11932_c0_g1_i1	4.98401	--	--	--	--	--	--	--	--	--	--	--	--	--	--	--	--	--	--	--	--	--
TRINITY_DN11933_c0_g1_i1	3.62985	--	--	--	--	--	--	--	--	--	--	--	--	--	--	--	--	--	--	--	--	--
TRINITY_DN11933_c0_g2_i1	6.51309	gi|108862766|gb|ABA98797.2|	retrotransposon protein, putative, Ty1-copia subclass [Oryza sativa Japonica Group]	--	--	--	--	--	--	--	--	KOG0017	FOG: Transposon-encoded proteins with TYA, reverse transcriptase, integrase domains in various combinations	[R]	POORLY CHARACTERIZED	General function prediction only	L	COG2801	Retrotransposon protein	--	--	--
TRINITY_DN11937_c0_g1_i1	6.43953	gi|944066791|gb|KQK02275.1|	hypothetical protein BRADI_2g00501 [Brachypodium distachyon]	--	--	--	--	--	--	--	--	--	--	--	--	--	S	COG4886	leucine Rich Repeat	--	--	--
TRINITY_DN11939_c0_g1_i2	4.60221	gi|514754053|ref|XP_004962945.1|	PREDICTED: MADS-box transcription factor 20-like [Setaria italica]	Q2QQA3.2	RecName: Full=MADS-box transcription factor 20; AltName: Full=OsMADS20	sita:101774969	K09264	K09264	MADS-box transcription factor, plant	--	--	KOG0014	MADS box transcription factor	[K]	INFORMATION STORAGE AND PROCESSING	Transcription	K	COG5068	Transcription factor	Molecular Function: RNA polymerase II regulatory region sequence-specific DNA binding (GO:0000977);|Molecular Function: DNA binding transcription factor activity (GO:0003700);|Cellular Component: nucleus (GO:0005634);|Biological Process: transcription, DNA-templated (GO:0006351);|Biological Process: positive regulation of transcription from RNA polymerase II promoter (GO:0045944);|Molecular Funct…	--	--
TRINITY_DN11940_c0_g1_i1	7.4825	gi|721604554|ref|XP_010238565.1|	PREDICTED: kelch domain-containing protein 3 [Brachypodium distachyon]	--	--	--	--	--	--	--	--	--	--	--	--	--	S	ENOG410Y5WM	Kelch domain containing	--	--	--
TRINITY_DN11941_c0_g1_i1	9.39931	--	--	--	--	--	--	--	--	--	--	--	--	--	--	--	--	--	--	--	--	--
TRINITY_DN11942_c0_g1_i1	0.546875	--	--	--	--	--	--	--	--	--	--	--	--	--	--	--	--	--	--	--	--	--
TRINITY_DN11943_c0_g1_i1	7.09708	gi|32487411|emb|CAE05745.1|	OSJNBb0017I01.25 [Oryza sativa Japonica Group]	Q7LHG5.2	RecName: Full=Transposon Ty3-I Gag-Pol polyprotein; AltName: Full=Gag3-Pol3; AltName: Full=Transposon Ty3-2 TYA-TYB polyprotein; Contains: RecName: Full=Capsid protein; Short=CA; AltName: Full=p24; Contains: RecName: Full=Spacer peptide p3; Contains: RecName: Full=Nucleocapsid protein p11; Short=NC; Contains: RecName: Full=Ty3 protease; Short=PR; AltName: Full=p16; Contains: RecName: Full=Spacer …	--	--	--	--	--	--	KOG0017	FOG: Transposon-encoded proteins with TYA, reverse transcriptase, integrase domains in various combinations	[R]	POORLY CHARACTERIZED	General function prediction only	L	COG2801	Retrotransposon protein	Cellular Component: retrotransposon nucleocapsid (GO:0000943);|Molecular Function: DNA binding (GO:0003677);|Molecular Function: RNA binding (GO:0003723);|Molecular Function: DNA-directed DNA polymerase activity (GO:0003887);|Molecular Function: RNA-directed DNA polymerase activity (GO:0003964);|Molecular Function: aspartic-type endopeptidase activity (GO:0004190);|Molecular Function: RNA-DNA hyb…	--	--
TRINITY_DN11945_c0_g1_i1	397.993	--	--	--	--	--	--	--	--	--	--	--	--	--	--	--	--	--	--	--	--	--
TRINITY_DN11946_c0_g1_i1	2.91676	gi|992277670|gb|KXG36080.1|	hypothetical protein SORBI_002G278000 [Sorghum bicolor]	F4JNY0.1	RecName: Full=DNA-(apurinic or apyrimidinic site) lyase 2; AltName: Full=Apurinic-apyrimidinic endonuclease 2	sbi:SORBI_02g031100	K10772	APEX2	AP endonuclease 2	ko03410	Base excision repair	KOG1294	Apurinic/apyrimidinic endonuclease and related enzymes	[L]	INFORMATION STORAGE AND PROCESSING	Replication, recombination and repair	L	COG0708	Exodeoxyribonuclease III	Molecular Function: DNA-(apurinic or apyrimidinic site) lyase activity (GO:0003906);|Molecular Function: endonuclease activity (GO:0004519);|Cellular Component: nucleus (GO:0005634);|Biological Process: base-excision repair (GO:0006284);|Molecular Function: zinc ion binding (GO:0008270);|Molecular Function: double-stranded DNA 3'-5' exodeoxyribonuclease activity (GO:0008311);|Molecular Function: …	--	--
TRINITY_DN11949_c0_g1_i1	7.24112	gi|1002263413|ref|XP_015636055.1|	PREDICTED: maltose excess protein 1-like, chloroplastic [Oryza sativa Japonica Group]	Q7XTQ5.2	RecName: Full=Maltose excess protein 1-like, chloroplastic; Flags: Precursor	--	--	--	--	--	--	--	--	--	--	--	U	ENOG410ZKZ6	maltose excess protein	Biological Process: maltose metabolic process (GO:0000023);|Cellular Component: chloroplast inner membrane (GO:0009706);|Cellular Component: integral component of membrane (GO:0016021);	--	--
TRINITY_DN1194_c0_g1_i1	1.47862	gi|721656448|ref|XP_010234347.1|	PREDICTED: thyroid adenoma-associated protein homolog [Brachypodium distachyon]	--	--	--	--	--	--	--	--	KOG1810	Cell cycle-associated protein	[D]	CELLULAR PROCESSES AND SIGNALING	Cell cycle control, cell division, chromosome partitioning	S	COG5543	thyroid adenoma associated	--	--	--
TRINITY_DN11951_c0_g1_i1	9.54575	gi|113534330|dbj|BAF06713.1|	Os01g0847700, partial [Oryza sativa Japonica Group]	Q84TF0.1	RecName: Full=Aldo-keto reductase family 4 member C10	--	--	--	--	--	--	KOG1577	Aldo/keto reductase family proteins	[R]	POORLY CHARACTERIZED	General function prediction only	S	COG0656	reductase	Cellular Component: nucleus (GO:0005634);|Cellular Component: cytosol (GO:0005829);|Molecular Function: oxidoreductase activity (GO:0016491);	--	--
TRINITY_DN11956_c1_g1_i1	10.1867	--	--	--	--	--	--	--	--	--	--	--	--	--	--	--	--	--	--	--	--	--
TRINITY_DN11957_c0_g1_i1	10.7376	gi|125545860|gb|EAY91999.1|	hypothetical protein OsI_13689 [Oryza sativa Indica Group]	O80939.1	RecName: Full=L-type lectin-domain containing receptor kinase IV.1; Short=Arabidopsis thaliana lectin-receptor kinase e; Short=AthlecRK-e; Short=LecRK-IV.1; AltName: Full=Lectin Receptor Kinase 1; Flags: Precursor	--	--	--	--	--	--	--	--	--	--	--	T	COG0515	Serine Threonine protein kinase	--	--	--
TRINITY_DN11958_c0_g1_i2	16.3528	gi|514800611|ref|XP_004975228.1|	PREDICTED: metal tolerance protein C4 [Setaria italica]	Q8H1G3.1	RecName: Full=Metal tolerance protein C4; Short=AtMTPc4; AltName: Full=AtMTP7	sita:101764662	K14696	SLC30A9, ZNT9	solute carrier family 30 (zinc transporter), member 9	--	--	KOG2802	Membrane protein HUEL (cation efflux superfamily)	[R]	POORLY CHARACTERIZED	General function prediction only	P	COG0053	cation diffusion facilitator family transporter	Cellular Component: vacuolar membrane (GO:0005774);|Molecular Function: cation transmembrane transporter activity (GO:0008324);|Cellular Component: integral component of membrane (GO:0016021);	--	--
TRINITY_DN11960_c0_g1_i1	4.00405	gi|357119878|ref|XP_003561660.1|	PREDICTED: putative tRNA pseudouridine synthase [Brachypodium distachyon]	O22928.1	RecName: Full=Putative tRNA pseudouridine synthase; AltName: Full=tRNA pseudouridylate synthase; AltName: Full=tRNA-uridine isomerase	bdi:100837227	K06173	truA, PUS1	tRNA pseudouridine38-40 synthase	--	--	KOG2553	Pseudouridylate synthase	[J]	INFORMATION STORAGE AND PROCESSING	Translation, ribosomal structure and biogenesis	J	COG0101	Formation of pseudouridine at positions 38, 39 and 40 in the anticodon stem and loop of transfer RNAs (By similarity)	Molecular Function: RNA binding (GO:0003723);|Molecular Function: pseudouridine synthase activity (GO:0009982);|Biological Process: tRNA pseudouridine synthesis (GO:0031119);	--	--
TRINITY_DN11961_c0_g1_i1	5.95656	gi|293333947|ref|NP_001168190.1|	uncharacterized protein LOC100381946 [Zea mays]	Q6EUK7.1	RecName: Full=U-box domain-containing protein 4; AltName: Full=Plant U-box protein 4; Short=OsPUB4; AltName: Full=RING-type E3 ubiquitin transferase PUB4	--	--	--	--	--	--	KOG0167	FOG: Armadillo/beta-catenin-like repeats	[S]	POORLY CHARACTERIZED	Function unknown	S	ENOG410XRTN	U-box domain-containing protein	Molecular Function: ubiquitin-protein transferase activity (GO:0004842);|Cellular Component: nucleus (GO:0005634);|Cellular Component: cytoplasm (GO:0005737);|Biological Process: defense response, incompatible interaction (GO:0009814);|Biological Process: protein ubiquitination (GO:0016567);	--	--
TRINITY_DN11962_c0_g1_i1	3.21166	gi|475537716|gb|EMT09121.1|	hypothetical protein F775_21176 [Aegilops tauschii]	--	--	--	--	--	--	--	--	--	--	--	--	--	S	ENOG41107H2	NA	--	--	--
TRINITY_DN11965_c0_g1_i1	9.08701	gi|218187467|gb|EEC69894.1|	hypothetical protein OsI_00297 [Oryza sativa Indica Group]	--	--	--	--	--	--	--	--	--	--	--	--	--	S	ENOG410YU9U	Domain of unknown function DUF223	--	--	--
TRINITY_DN11966_c0_g1_i1	11.2482	gi|514777192|ref|XP_004968665.1|	PREDICTED: protein GFS12 [Setaria italica]	F4JY12.1	RecName: Full=Protein GFS12; AltName: Full=BEACH domain-containing protein D; AltName: Full=BEACH-domain homolog D; AltName: Full=GREEN FLUORESCENT SEED 12	--	--	--	--	--	--	KOG1786	Lysosomal trafficking regulator LYST and related BEACH and WD40 repeat proteins	[TU]	CELLULAR PROCESSES AND SIGNALING|CELLULAR PROCESSES AND SIGNALING	Signal transduction mechanisms |Intracellular trafficking, secretion, and vesicular transport	S	ENOG410XNQC	beige BEACH domain containing protein	Molecular Function: protein kinase activity (GO:0004672);|Molecular Function: ATP binding (GO:0005524);|Biological Process: protein targeting to vacuole (GO:0006623);|Biological Process: defense response to bacterium, incompatible interaction (GO:0009816);|Cellular Component: Cul4-RING E3 ubiquitin ligase complex (GO:0080008);	--	--
TRINITY_DN11967_c0_g1_i1	11.3719	--	--	--	--	--	--	--	--	--	--	--	--	--	--	--	--	--	--	--	--	--
TRINITY_DN11967_c0_g2_i1	3.41454	--	--	--	--	--	--	--	--	--	--	--	--	--	--	--	--	--	--	--	--	--
TRINITY_DN11968_c0_g1_i1	2.05135	--	--	--	--	--	--	--	--	--	--	--	--	--	--	--	--	--	--	--	--	--
TRINITY_DN11969_c0_g1_i1	2.64666	--	--	--	--	--	--	--	--	--	--	--	--	--	--	--	--	--	--	--	--	--
TRINITY_DN11970_c0_g1_i1	9.86129	gi|514728343|ref|XP_004956439.1|	PREDICTED: uncharacterized protein LOC101761678 [Setaria italica]	--	--	sita:101761678	K08507	USE1	unconventional SNARE in the endoplasmic reticulum protein 1	ko04130	SNARE interactions in vesicular transport	--	--	--	--	--	U	ENOG410Y7GX	Vesicle transport protein	--	--	--
TRINITY_DN11971_c0_g1_i1	30.1264	gi|514816980|ref|XP_004983222.1|	PREDICTED: ethylene-responsive transcription factor RAP2-13-like [Setaria italica]	--	--	--	--	--	--	--	--	--	--	--	--	--	S	ENOG41106UY	AP2	--	--	--
TRINITY_DN11972_c0_g1_i1	8.04648	gi|1002245491|ref|XP_015626926.1|	PREDICTED: nuclear pore complex protein NUP160 isoform X2 [Oryza sativa Japonica Group]	Q9C811.2	RecName: Full=Nuclear pore complex protein NUP160; Short=AtNUP160; AltName: Full=Nucleoporin 160; AltName: Full=Protein SUPPRESSOR OF AUXIN RESISTANCE 1	--	--	--	--	--	--	KOG4521	Nuclear pore complex, Nup160 component	[YU]	CELLULAR PROCESSES AND SIGNALING|CELLULAR PROCESSES AND SIGNALING	Nuclear structure |Intracellular trafficking, secretion, and vesicular transport	U	ENOG410YYM5	Nucleoporin 160kDa	Molecular Function: nucleocytoplasmic transporter activity (GO:0005487);|Cellular Component: nuclear envelope (GO:0005635);|Cellular Component: nuclear pore (GO:0005643);|Biological Process: defense response (GO:0006952);|Biological Process: response to cold (GO:0009409);|Biological Process: response to auxin (GO:0009733);|Biological Process: poly(A)+ mRNA export from nucleus (GO:0016973);|Cellul…	--	--
TRINITY_DN11973_c0_g1_i1	4.16299	gi|1002248979|ref|XP_015628660.1|	PREDICTED: probable serine/threonine-protein kinase At1g18390 [Oryza sativa Japonica Group]	F4I3V3.1	RecName: Full=LEAF RUST 10 DISEASE-RESISTANCE LOCUS RECEPTOR-LIKE PROTEIN KINASE-like 1.5; AltName: Full=Probable receptor-like serine/threonine-protein kinase LRK10L-1.5; Flags: Precursor	--	--	--	--	--	--	KOG1187	Serine/threonine protein kinase	[T]	CELLULAR PROCESSES AND SIGNALING	Signal transduction mechanisms	T	COG0515	Serine Threonine protein kinase	--	--	--
TRINITY_DN11974_c0_g1_i1	17.8162	gi|670436828|ref|XP_008659081.1|	PREDICTED: high-light-induced protein, chloroplastic-like [Zea mays]	O81208.1	RecName: Full=Light-harvesting complex-like protein OHP1, chloroplastic; AltName: Full=High-light-induced protein; Short=AtHLIP; AltName: Full=One helix protein; AltName: Full=One helix protein 1; AltName: Full=Protein PIGMENT DEFECTIVE 335; Flags: Precursor	--	--	--	--	--	--	--	--	--	--	--	S	ENOG410YTYC	One helix protein	Biological Process: circadian rhythm (GO:0007623);|Cellular Component: chloroplast (GO:0009507);|Cellular Component: photosystem II (GO:0009523);|Cellular Component: chloroplast thylakoid membrane (GO:0009535);|Biological Process: response to high light intensity (GO:0009644);|Biological Process: photosynthesis (GO:0015979);|Cellular Component: integral component of membrane (GO:0016021);|Molecul…	--	--
TRINITY_DN11975_c0_g1_i1	4.15593	gi|474290698|gb|EMS61271.1|	Uracil-DNA glycosylase [Triticum urartu]	Q9LIH6.1	RecName: Full=Uracil-DNA glycosylase, mitochondrial; Short=AtUNG; Short=UDG; Flags: Precursor	bdi:100844435	K03648	UNG, UDG	uracil-DNA glycosylase	ko03410	Base excision repair	KOG2994	Uracil DNA glycosylase	[L]	INFORMATION STORAGE AND PROCESSING	Replication, recombination and repair	L	COG0692	Excises uracil residues from the DNA which can arise as a result of misincorporation of dUMP residues by DNA polymerase or due to deamination of cytosine (By similarity)	Molecular Function: uracil DNA N-glycosylase activity (GO:0004844);|Cellular Component: mitochondrion (GO:0005739);|Biological Process: base-excision repair, AP site formation via deaminated base removal (GO:0097510);	--	--
TRINITY_DN11976_c0_g1_i1	13.1189	--	--	--	--	--	--	--	--	--	--	--	--	--	--	--	--	--	--	--	--	--
TRINITY_DN11978_c0_g1_i1	4.80199	--	--	--	--	--	--	--	--	--	--	--	--	--	--	--	--	--	--	--	--	--
TRINITY_DN11978_c0_g2_i1	2.46376	--	--	--	--	--	--	--	--	--	--	--	--	--	--	--	--	--	--	--	--	--
TRINITY_DN11979_c0_g1_i1	14.3567	gi|475592778|gb|EMT22188.1|	DEAD-box ATP-dependent RNA helicase 10 [Aegilops tauschii]	Q7Y183.1	RecName: Full=DEAD-box ATP-dependent RNA helicase 10	bdi:100826945	K14777	DDX47, RRP3	ATP-dependent RNA helicase DDX47/RRP3	--	--	KOG0330	ATP-dependent RNA helicase	[A]	INFORMATION STORAGE AND PROCESSING	RNA processing and modification	L	ENOG410XQU7	DEAD (Asp-Glu-Ala-Asp) box polypeptide	Molecular Function: RNA binding (GO:0003723);|Molecular Function: ATP-dependent RNA helicase activity (GO:0004004);|Molecular Function: ATP binding (GO:0005524);|Cellular Component: nucleolus (GO:0005730);|Cellular Component: cytoplasm (GO:0005737);|Biological Process: rRNA processing (GO:0006364);|Biological Process: RNA secondary structure unwinding (GO:0010501);	--	--
TRINITY_DN1197_c0_g1_i1	7.40505	gi|357159588|ref|XP_003578494.1|	PREDICTED: subtilisin-like protease SBT3.5 [Brachypodium distachyon]	Q9SVT4.2	RecName: Full=Subtilisin-like protease SBT3.14; AltName: Full=Subtilase subfamily 3 member 14; Short=AtSBT3.14; Flags: Precursor	--	--	--	--	--	--	--	--	--	--	--	O	COG1404	peptidase (S8 and S53, subtilisin, kexin, sedolisin	Molecular Function: serine-type endopeptidase activity (GO:0004252);|Cellular Component: extracellular region (GO:0005576);|Cellular Component: plant-type cell wall (GO:0009505);	--	--
TRINITY_DN11980_c0_g1_i1	5.42408	--	--	--	--	--	--	--	--	--	--	--	--	--	--	--	--	--	--	--	--	--
TRINITY_DN11985_c0_g1_i1	5.30116	--	--	--	--	--	--	--	--	--	--	--	--	--	--	--	--	--	--	--	--	--
TRINITY_DN11986_c0_g1_i1	6.30242	gi|242066592|ref|XP_002454585.1|	hypothetical protein SORBIDRAFT_04g033890 [Sorghum bicolor]	Q5SLW9.1	RecName: Full=Chaperone protein DnaJ 1	--	--	--	--	--	--	KOG0714	Molecular chaperone (DnaJ superfamily)	[O]	CELLULAR PROCESSES AND SIGNALING	Posttranslational modification, protein turnover, chaperones	O	COG2214	DNAj domain protein	Molecular Function: ATP binding (GO:0005524);|Cellular Component: cytoplasm (GO:0005737);|Biological Process: DNA replication (GO:0006260);|Biological Process: protein folding (GO:0006457);|Biological Process: response to heat (GO:0009408);|Molecular Function: heat shock protein binding (GO:0031072);|Molecular Function: metal ion binding (GO:0046872);|Molecular Function: unfolded protein binding …	--	--
TRINITY_DN11987_c0_g1_i2	5.57855	--	--	--	--	--	--	--	--	--	--	--	--	--	--	--	--	--	--	--	--	--
TRINITY_DN11988_c0_g1_i1	6.0471	--	--	--	--	--	--	--	--	--	--	--	--	--	--	--	--	--	--	--	--	--
TRINITY_DN11989_c0_g1_i1	7.1089	--	--	--	--	--	--	--	--	--	--	--	--	--	--	--	--	--	--	--	--	--
TRINITY_DN11989_c0_g2_i1	2.93094	--	--	--	--	--	--	--	--	--	--	--	--	--	--	--	--	--	--	--	--	--
TRINITY_DN11990_c0_g1_i1	13.7793	gi|721663685|ref|XP_010235432.1|	PREDICTED: uncharacterized protein LOC100837501 [Brachypodium distachyon]	--	--	bdi:100837501	K19525	VPS13A_C	vacuolar protein sorting-associated protein 13A/C	--	--	KOG1809	Vacuolar protein sorting-associated protein	[U]	CELLULAR PROCESSES AND SIGNALING	Intracellular trafficking, secretion, and vesicular transport	U	COG5043	Vacuolar Protein	--	--	--
TRINITY_DN11991_c0_g1_i1	20.647	gi|357113148|ref|XP_003558366.1|	PREDICTED: thaumatin-like protein 1b [Brachypodium distachyon]	P50694.1	RecName: Full=Glucan endo-1,3-beta-glucosidase; AltName: Full=(1->3)-beta-glucan endohydrolase; Short=(1->3)-beta-glucanase; AltName: Full=Allergen Pru a 2; AltName: Full=Beta-1,3-endoglucanase; AltName: Full=Thaumatin-like protein; Short=TLP; AltName: Allergen=Pru av 2; Flags: Precursor	--	--	--	--	--	--	--	--	--	--	--	S	ENOG410YD5Y	thaumatin-like protein	Cellular Component: extracellular region (GO:0005576);|Biological Process: metabolic process (GO:0008152);|Molecular Function: IgE binding (GO:0019863);|Molecular Function: glucan endo-1,3-beta-D-glucosidase activity (GO:0042973);	--	--
TRINITY_DN11992_c0_g1_i2	15.5123	gi|326531216|dbj|BAK04959.1|	predicted protein [Hordeum vulgare subsp. vulgare]	B6TYV8.1	RecName: Full=Cell number regulator 2; AltName: Full=ZmCNR02	--	--	--	--	--	--	--	--	--	--	--	S	ENOG410XUTP	Protein PLANT CADMIUM RESISTANCE	Biological Process: negative regulation of cell proliferation (GO:0008285);|Cellular Component: integral component of membrane (GO:0016021);	--	--
TRINITY_DN11996_c0_g1_i1	5.88274	--	--	--	--	--	--	--	--	--	--	--	--	--	--	--	--	--	--	--	--	--
TRINITY_DN11997_c0_g1_i1	2.90985	gi|290767992|gb|ADD60699.1|	putative TA1 protein [Oryza officinalis]	Q9CAA9.1	RecName: Full=Transcription factor bHLH49; AltName: Full=Basic helix-loop-helix protein 49; Short=AtbHLH49; Short=bHLH 49; AltName: Full=Protein ACTIVATOR FOR CELL ELONGATION 1; AltName: Full=Transcription factor EN 82; AltName: Full=bHLH transcription factor bHLH049	--	--	--	--	--	--	--	--	--	--	--	K	ENOG410YG35	Transcription factor	Molecular Function: DNA binding transcription factor activity (GO:0003700);|Cellular Component: nucleus (GO:0005634);|Biological Process: transcription, DNA-templated (GO:0006351);|Biological Process: regulation of transcription, DNA-templated (GO:0006355);|Biological Process: regulation of growth (GO:0040008);|Molecular Function: sequence-specific DNA binding (GO:0043565);|Molecular Function: pr…	--	--
TRINITY_DN11999_c0_g1_i1	7.95348	--	--	--	--	--	--	--	--	--	--	--	--	--	--	--	S	ENOG4111TX5	zinc finger protein	--	--	--
TRINITY_DN119_c0_g1_i2	3.85192	gi|720003950|ref|XP_010257162.1|	PREDICTED: LOW QUALITY PROTEIN: DNA topoisomerase 2-like [Nelumbo nucifera]	P30182.2	RecName: Full=DNA topoisomerase 2; AltName: Full=DNA topoisomerase II	--	--	--	--	--	--	KOG0355	DNA topoisomerase type II	[B]	INFORMATION STORAGE AND PROCESSING	Chromatin structure and dynamics	L	COG0188	DNA gyrase negatively supercoils closed circular double- stranded DNA in an ATP-dependent manner and also catalyzes the interconversion of other topological isomers of double-stranded DNA rings, including catenanes and knotted rings (By similarity)	Biological Process: resolution of meiotic recombination intermediates (GO:0000712);|Biological Process: sister chromatid segregation (GO:0000819);|Molecular Function: DNA binding (GO:0003677);|Molecular Function: DNA topoisomerase activity (GO:0003916);|Molecular Function: DNA topoisomerase type II (ATP-hydrolyzing) activity (GO:0003918);|Molecular Function: ATP binding (GO:0005524);|Cellular Com…	--	--
TRINITY_DN11_c0_g1_i1	12.0182	--	--	--	--	--	--	--	--	--	--	--	--	--	--	--	--	--	--	--	--	--
TRINITY_DN12003_c0_g1_i1	4.90289	--	--	--	--	--	--	--	--	--	--	--	--	--	--	--	--	--	--	--	--	--
TRINITY_DN12004_c0_g1_i1	12.5253	gi|514754551|ref|XP_004963063.1|	PREDICTED: phosphatidylinositol-glycan biosynthesis class X protein isoform X1 [Setaria italica]	Q8TBF5.3	RecName: Full=Phosphatidylinositol-glycan biosynthesis class X protein; Short=PIG-X; Flags: Precursor	sita:101753093	K07541	PIGX	phosphatidylinositol glycan, class X	ko00563	Glycosylphosphatidylinositol(GPI)-anchor biosynthesis	--	--	--	--	--	S	ENOG411293H	PIG-X / PBN1	Cellular Component: endoplasmic reticulum membrane (GO:0005789);|Cellular Component: integral component of membrane (GO:0016021);|Biological Process: preassembly of GPI anchor in ER membrane (GO:0016254);	--	--
TRINITY_DN12005_c0_g1_i1	3.73849	gi|937936011|dbj|BAT10925.1|	Os10g0426100 [Oryza sativa Japonica Group]	--	--	--	--	--	--	--	--	KOG1121	Tam3-transposase (Ac family)	[L]	INFORMATION STORAGE AND PROCESSING	Replication, recombination and repair	S	ENOG4111T8J	transposon protein	--	--	--
TRINITY_DN12006_c0_g1_i1	1.44323	--	--	--	--	--	--	--	--	--	--	--	--	--	--	--	--	--	--	--	--	--
TRINITY_DN12007_c0_g1_i2	6.68437	--	--	--	--	--	--	--	--	--	--	--	--	--	--	--	--	--	--	--	--	--
TRINITY_DN12008_c0_g1_i1	13.6116	gi|1002273266|ref|XP_015640943.1|	PREDICTED: polygalacturonate 4-alpha-galacturonosyltransferase [Oryza sativa Japonica Group]	Q9LE59.1	RecName: Full=Polygalacturonate 4-alpha-galacturonosyltransferase; AltName: Full=Alpha-1,4-galacturonosyltransferase 1; AltName: Full=Galacturonosyltransferase 1; AltName: Full=Like glycosyl transferase 1	--	--	--	--	--	--	--	--	--	--	--	M	ENOG41108S5	Glycosyl transferase family 8	Cellular Component: Golgi membrane (GO:0000139);|Cellular Component: endosome (GO:0005768);|Cellular Component: Golgi apparatus (GO:0005794);|Cellular Component: trans-Golgi network (GO:0005802);|Biological Process: homogalacturonan biosynthetic process (GO:0010289);|Cellular Component: integral component of membrane (GO:0016021);|Molecular Function: polygalacturonate 4-alpha-galacturonosyltransf…	--	--
TRINITY_DN12009_c0_g1_i2	3.60494	gi|357121651|ref|XP_003562531.1|	PREDICTED: thioredoxin reductase NTRC [Brachypodium distachyon]	Q70G58.2	RecName: Full=Thioredoxin reductase NTRC; AltName: Full=NADPH-dependent thioredoxin reductase C; Short=OsNTRC; Flags: Precursor	bdi:100829068	K00384	trxB	thioredoxin reductase (NADPH)	ko00240|ko00450	Pyrimidine metabolism|Selenocompound metabolism	KOG0404	Thioredoxin reductase	[O]	CELLULAR PROCESSES AND SIGNALING	Posttranslational modification, protein turnover, chaperones	O	COG0492	thioredoxin reductase	Molecular Function: thioredoxin-disulfide reductase activity (GO:0004791);|Molecular Function: enzyme activator activity (GO:0008047);|Cellular Component: chloroplast (GO:0009507);|Cellular Component: chloroplast stroma (GO:0009570);|Biological Process: regulation of chlorophyll biosynthetic process (GO:0010380);|Biological Process: regulation of starch biosynthetic process (GO:0010581);|Molecula…	--	--
TRINITY_DN1200_c0_g1_i1	4.08092	--	--	--	--	--	--	--	--	--	--	--	--	--	--	--	--	--	--	--	--	--
TRINITY_DN12010_c0_g1_i1	19.9015	gi|937911722|dbj|BAS86642.1|	Os03g0776900, partial [Oryza sativa Japonica Group]	Q9LYY2.1	RecName: Full=Mitochondrial import inner membrane translocase subunit TIM14-3; AltName: Full=Chaperone DnaJ-domain containing protein 3	dosa:Os03t0776900-01	K09539	DNAJC19	DnaJ homolog subfamily C member 19	--	--	KOG0723	Molecular chaperone (DnaJ superfamily)	[O]	CELLULAR PROCESSES AND SIGNALING	Posttranslational modification, protein turnover, chaperones	O	COG2214	DNAj domain protein	Cellular Component: mitochondrial inner membrane (GO:0005743);|Cellular Component: integral component of membrane (GO:0016021);	--	--
TRINITY_DN12011_c0_g1_i1	7.44242	--	--	--	--	--	--	--	--	--	--	--	--	--	--	--	--	--	--	--	--	--
TRINITY_DN12012_c0_g1_i1	12.0258	gi|357139374|ref|XP_003571257.1|	PREDICTED: outer envelope protein 80, chloroplastic [Brachypodium distachyon]	A2X208.1	RecName: Full=Outer envelope protein 80, chloroplastic; AltName: Full=Chloroplastic outer envelope protein of 80 kDa; Short=OsOEP80	bdi:100846614	K07277	SAM50, TOB55, bamA	outer membrane protein insertion porin family	--	--	--	--	--	--	--	M	COG4775	Gram-negative-bacterium-type cell outer membrane assembly	Cellular Component: mitochondrion (GO:0005739);|Biological Process: chloroplast organization (GO:0009658);|Cellular Component: chloroplast outer membrane (GO:0009707);	--	--
TRINITY_DN12013_c0_g1_i1	1.23867	gi|573950095|ref|XP_006657344.1|	PREDICTED: probable receptor-like protein kinase At5g47070 [Oryza brachyantha]	--	--	--	--	--	--	--	--	--	--	--	--	--	T	COG0515	Serine Threonine protein kinase	--	--	--
TRINITY_DN12014_c0_g1_i3	3.55137	gi|242089775|ref|XP_002440720.1|	hypothetical protein SORBIDRAFT_09g005600 [Sorghum bicolor]	--	--	--	--	--	--	--	--	--	--	--	--	--	--	--	--	--	--	--
TRINITY_DN12015_c0_g1_i1	3.58372	gi|242088263|ref|XP_002439964.1|	hypothetical protein SORBIDRAFT_09g023480 [Sorghum bicolor]	--	--	--	--	--	--	--	--	--	--	--	--	--	S	COG4886	leucine Rich Repeat	--	--	--
TRINITY_DN12016_c0_g1_i1	2.85539	gi|514821647|ref|XP_004985501.1|	PREDICTED: 2-hydroxymuconate semialdehyde hydrolase-like [Setaria italica]	Q02104.2	RecName: Full=Lipase 1; AltName: Full=Triacylglycerol lipase; Flags: Precursor	--	--	--	--	--	--	KOG1454	Predicted hydrolase/acyltransferase (alpha/beta hydrolase superfamily)	[R]	POORLY CHARACTERIZED	General function prediction only	S	COG0596	Alpha beta hydrolase	Molecular Function: triglyceride lipase activity (GO:0004806);|Cellular Component: cell outer membrane (GO:0009279);|Biological Process: lipid catabolic process (GO:0016042);	--	--
TRINITY_DN12017_c0_g1_i2	9.8782	gi|1002224914|ref|XP_015648882.1|	PREDICTED: probable magnesium transporter NIPA9 [Oryza sativa Japonica Group]	Q8RWH8.1	RecName: Full=Probable magnesium transporter NIPA9	--	--	--	--	--	--	--	--	--	--	--	S	ENOG41124JW	Pfam:DUF803	Cellular Component: early endosome (GO:0005769);|Cellular Component: plasma membrane (GO:0005886);|Molecular Function: magnesium ion transmembrane transporter activity (GO:0015095);|Biological Process: magnesium ion transport (GO:0015693);|Cellular Component: membrane (GO:0016020);|Cellular Component: integral component of membrane (GO:0016021);	--	--
TRINITY_DN12019_c0_g1_i1	4.29696	--	--	--	--	--	--	--	--	--	--	--	--	--	--	--	--	--	--	--	--	--
TRINITY_DN1201_c0_g1_i1	23.4931	--	--	--	--	--	--	--	--	--	--	--	--	--	--	--	--	--	--	--	--	--
TRINITY_DN12020_c0_g1_i2	11.1074	gi|944046120|gb|KQJ81761.1|	hypothetical protein BRADI_5g02912 [Brachypodium distachyon]	Q9SS47.2	RecName: Full=Pumilio homolog 4; Short=APUM-4; Short=AtPUM4	--	--	--	--	--	--	KOG1488	Translational repressor Pumilio/PUF3 and related RNA-binding proteins (Puf superfamily)	[J]	INFORMATION STORAGE AND PROCESSING	Translation, ribosomal structure and biogenesis	J	COG5099	pumilio homolog	Molecular Function: mRNA binding (GO:0003729);|Cellular Component: cytoplasm (GO:0005737);|Biological Process: regulation of translation (GO:0006417);	--	--
TRINITY_DN12021_c0_g1_i1	2.32299	gi|670426373|ref|XP_008653833.1|	PREDICTED: uncharacterized protein LOC103633960 [Zea mays]	--	--	--	--	--	--	--	--	--	--	--	--	--	L	COG2801	Retrotransposon protein	--	--	--
TRINITY_DN12023_c0_g1_i1	4.53054	--	--	--	--	--	--	--	--	--	--	--	--	--	--	--	--	--	--	--	--	--
TRINITY_DN12024_c0_g1_i1	4.66882	--	--	--	--	--	--	--	--	--	--	--	--	--	--	--	--	--	--	--	--	--
TRINITY_DN12026_c0_g1_i1	10.6838	gi|125550359|gb|EAY96181.1|	hypothetical protein OsI_18065 [Oryza sativa Indica Group]	Q9FY82.1	RecName: Full=NAC domain-containing protein 82; Short=ANAC082; AltName: Full=Protein VND-INTERACTING 1	--	--	--	--	--	--	--	--	--	--	--	S	ENOG410Y957	nac domain	Molecular Function: DNA binding (GO:0003677);|Molecular Function: DNA binding transcription factor activity (GO:0003700);|Cellular Component: nucleus (GO:0005634);|Biological Process: transcription, DNA-templated (GO:0006351);	--	--
TRINITY_DN12028_c0_g1_i1	2.85	--	--	--	--	--	--	--	--	--	--	--	--	--	--	--	--	--	--	--	--	--
TRINITY_DN12029_c0_g1_i1	17.1336	--	--	--	--	--	--	--	--	--	--	--	--	--	--	--	--	--	--	--	--	--
TRINITY_DN1202_c0_g1_i1	10.4836	--	--	--	--	--	--	--	--	--	--	--	--	--	--	--	--	--	--	--	--	--
TRINITY_DN12030_c0_g1_i1	2.78234	--	--	--	--	--	--	--	--	--	--	--	--	--	--	--	--	--	--	--	--	--
TRINITY_DN12031_c0_g1_i1	3.34084	gi|326519078|dbj|BAJ96538.1|	predicted protein [Hordeum vulgare subsp. vulgare]	C0LGP9.1	RecName: Full=Probable leucine-rich repeat receptor-like protein kinase IMK3; AltName: Full=Protein INFLORESCENCE MERISTEM RECEPTOR-LIKE KINASE 3; AltName: Full=Protein MERISTEMATIC RECEPTOR-LIKE KINASE; Flags: Precursor	--	--	--	--	--	--	--	--	--	--	--	S	COG4886	leucine Rich Repeat	Molecular Function: protein serine/threonine kinase activity (GO:0004674);|Molecular Function: ATP binding (GO:0005524);|Cellular Component: plasma membrane (GO:0005886);|Cellular Component: integral component of membrane (GO:0016021);	--	--
TRINITY_DN12033_c0_g1_i1	13.1337	gi|1002834724|ref|XP_015695986.1|	PREDICTED: LOW QUALITY PROTEIN: TPR repeat-containing thioredoxin TTL1-like [Oryza brachyantha]	--	--	--	--	--	--	--	--	--	--	--	--	--	S	ENOG4111SGK	repeat-containing protein	--	--	--
TRINITY_DN12035_c0_g1_i2	34.4975	gi|514822177|ref|XP_004985758.1|	PREDICTED: uncharacterized protein LOC101781347 [Setaria italica]	--	--	--	--	--	--	--	--	--	--	--	--	--	S	ENOG410YKFM	expressed protein	--	--	--
TRINITY_DN12037_c0_g1_i1	14.635	--	--	--	--	--	--	--	--	--	--	--	--	--	--	--	--	--	--	--	--	--
TRINITY_DN12038_c0_g1_i1	6.51217	gi|77553881|gb|ABA96677.1|	retrotransposon protein, putative, Ty3-gypsy subclass [Oryza sativa Japonica Group]	P04323.1	RecName: Full=Retrovirus-related Pol polyprotein from transposon 17.6; Includes: RecName: Full=Protease; Includes: RecName: Full=Reverse transcriptase; Includes: RecName: Full=Endonuclease	--	--	--	--	--	--	KOG0017	FOG: Transposon-encoded proteins with TYA, reverse transcriptase, integrase domains in various combinations	[R]	POORLY CHARACTERIZED	General function prediction only	L	COG2801	Retrotransposon protein	Molecular Function: nucleic acid binding (GO:0003676);|Molecular Function: RNA-directed DNA polymerase activity (GO:0003964);|Molecular Function: aspartic-type endopeptidase activity (GO:0004190);|Molecular Function: endonuclease activity (GO:0004519);|Biological Process: DNA integration (GO:0015074);	--	--
TRINITY_DN12041_c0_g1_i2	5.88064	--	--	--	--	--	--	--	--	--	--	--	--	--	--	--	--	--	--	--	--	--
TRINITY_DN12042_c0_g1_i3	42.1413	gi|514714692|ref|XP_004953061.1|	PREDICTED: uncharacterized protein LOC101775437 [Setaria italica]	--	--	--	--	--	--	--	--	KOG2942	Uncharacterized conserved protein	[S]	POORLY CHARACTERIZED	Function unknown	S	ENOG410YWA9	NA	--	--	--
TRINITY_DN12043_c0_g1_i1	4.88021	gi|474166701|gb|EMS57447.1|	hypothetical protein TRIUR3_28682 [Triticum urartu]	Q9FLP9.1	RecName: Full=GDP-L-galactose phosphorylase 2; AltName: Full=Protein VITAMIN C DEFECTIVE 5	bdi:100843203	K14190	VTC2_5	GDP-L-galactose phosphorylase	ko00053	Ascorbate and aldarate metabolism	KOG2720	Predicted hydrolase (HIT family)	[R]	POORLY CHARACTERIZED	General function prediction only	S	ENOG4111FR6	GDP-D-glucose phosphorylase	Molecular Function: nucleotide binding (GO:0000166);|Molecular Function: guanyl-nucleotide exchange factor activity (GO:0005085);|Cellular Component: nucleus (GO:0005634);|Cellular Component: cytoplasm (GO:0005737);|Biological Process: glucose metabolic process (GO:0006006);|Biological Process: response to jasmonic acid (GO:0009753);|Biological Process: response to ozone (GO:0010193);|Molecular F…	--	--
TRINITY_DN12044_c0_g1_i1	2.72092	--	--	--	--	--	--	--	--	--	--	--	--	--	--	--	--	--	--	--	--	--
TRINITY_DN12045_c0_g1_i1	5.82362	--	--	--	--	--	--	--	--	--	--	--	--	--	--	--	--	--	--	--	--	--
TRINITY_DN12046_c0_g1_i1	4.41206	gi|242072998|ref|XP_002446435.1|	hypothetical protein SORBIDRAFT_06g016046, partial [Sorghum bicolor]	P10978.1	RecName: Full=Retrovirus-related Pol polyprotein from transposon TNT 1-94; Includes: RecName: Full=Protease; Includes: RecName: Full=Reverse transcriptase; Includes: RecName: Full=Endonuclease	--	--	--	--	--	--	KOG0017	FOG: Transposon-encoded proteins with TYA, reverse transcriptase, integrase domains in various combinations	[R]	POORLY CHARACTERIZED	General function prediction only	L	COG2801	Retrotransposon protein	Molecular Function: nucleic acid binding (GO:0003676);|Molecular Function: RNA-directed DNA polymerase activity (GO:0003964);|Molecular Function: aspartic-type endopeptidase activity (GO:0004190);|Molecular Function: endonuclease activity (GO:0004519);|Molecular Function: zinc ion binding (GO:0008270);|Biological Process: DNA integration (GO:0015074);	--	--
TRINITY_DN12047_c0_g1_i1	3.79889	gi|357137431|ref|XP_003570304.1|	PREDICTED: uncharacterized protein LOC100830427 [Brachypodium distachyon]	--	--	--	--	--	--	--	--	--	--	--	--	--	S	ENOG410YKCA	NA	--	--	--
TRINITY_DN12048_c0_g1_i1	3.68144	gi|992162432|gb|KXG24906.1|	hypothetical protein SORBI_007G099500 [Sorghum bicolor]	--	--	--	--	--	--	--	--	--	--	--	--	--	--	--	--	--	--	--
TRINITY_DN1204_c0_g1_i1	2.00333	--	--	--	--	--	--	--	--	--	--	--	--	--	--	--	--	--	--	--	--	--
TRINITY_DN12050_c0_g1_i1	5.53908	--	--	--	--	--	--	--	--	--	--	--	--	--	--	--	--	--	--	--	--	--
TRINITY_DN12050_c0_g2_i1	16.9047	--	--	--	--	--	--	--	--	--	--	--	--	--	--	--	--	--	--	--	--	--
TRINITY_DN12051_c0_g1_i1	5.33085	gi|1002261946|ref|XP_015635339.1|	PREDICTED: probable receptor-like protein kinase At5g39020 isoform X1 [Oryza sativa Japonica Group]	D7SFH9.1	RecName: Full=Protein SUPPRESSOR OF NPR1-1 CONSTITUTIVE 4; Includes: RecName: Full=Glycerophosphodiester phosphodiesterase protein kinase domain-containing GDPDL2; AltName: Full=Glycerophosphodiester phosphodiesterase-like 2; Short=ATGDPDL2; Includes: RecName: Full=LEAF RUST 10 DISEASE-RESISTANCE LOCUS RECEPTOR-LIKE PROTEIN KINASE-like 2.6; AltName: Full=Probable receptor-like serine/threonine-pr…	--	--	--	--	--	--	KOG1187	Serine/threonine protein kinase	[T]	CELLULAR PROCESSES AND SIGNALING	Signal transduction mechanisms	T	COG0515	Serine Threonine protein kinase	--	--	--
TRINITY_DN12052_c0_g1_i2	8.18906	gi|1002229532|ref|XP_015644226.1|	PREDICTED: WUSCHEL-related homeobox 5 [Oryza sativa Japonica Group]	Q8LR86.1	RecName: Full=WUSCHEL-related homeobox 5; AltName: Full=OsWOX5; AltName: Full=Protein WOX2	--	--	--	--	--	--	--	--	--	--	--	K	ENOG410YJUI	homeobox	Molecular Function: DNA binding (GO:0003677);|Cellular Component: nucleus (GO:0005634);|Biological Process: transcription, DNA-templated (GO:0006351);|Biological Process: regulation of transcription, DNA-templated (GO:0006355);|Biological Process: multicellular organism development (GO:0007275);	--	--
TRINITY_DN12054_c0_g1_i1	8.51008	--	--	--	--	--	--	--	--	--	--	--	--	--	--	--	--	--	--	--	--	--
TRINITY_DN12055_c0_g1_i1	3.85184	gi|226506384|ref|NP_001148210.1|	SWIB/MDM2 domain containing protein [Zea mays]	--	--	zma:100281818	K15223	UAF30, SPP27	upstream activation factor subunit UAF30	--	--	KOG1946	RNA polymerase I transcription factor UAF	[K]	INFORMATION STORAGE AND PROCESSING	Transcription	B	COG5531	SWI SNF related, matrix associated, actin dependent regulator of chromatin, subfamily d, member	--	--	--
TRINITY_DN12055_c0_g2_i1	7.47749	gi|226506384|ref|NP_001148210.1|	SWIB/MDM2 domain containing protein [Zea mays]	--	--	zma:100281818	K15223	UAF30, SPP27	upstream activation factor subunit UAF30	--	--	KOG1946	RNA polymerase I transcription factor UAF	[K]	INFORMATION STORAGE AND PROCESSING	Transcription	B	COG5531	SWI SNF related, matrix associated, actin dependent regulator of chromatin, subfamily d, member	--	--	--
TRINITY_DN12056_c0_g1_i1	15.2724	--	--	--	--	--	--	--	--	--	--	--	--	--	--	--	--	--	--	--	--	--
TRINITY_DN12057_c0_g1_i1	4.32145	gi|992277516|gb|KXG35942.1|	hypothetical protein SORBI_002G252400 [Sorghum bicolor]	Q00416.2	RecName: Full=Helicase SEN1; AltName: Full=tRNA-splicing endonuclease positive effector	bdi:100835663	K10706	SETX, ALS4	senataxin	--	--	KOG1801	tRNA-splicing endonuclease positive effector (SEN1)	[A]	INFORMATION STORAGE AND PROCESSING	RNA processing and modification	L	COG1112	Helicase	Molecular Function: ATP binding (GO:0005524);|Cellular Component: nucleus (GO:0005634);|Cellular Component: replication fork (GO:0005657);|Cellular Component: cytoplasm (GO:0005737);|Biological Process: transcription-coupled nucleotide-excision repair (GO:0006283);|Biological Process: DNA-templated transcription, termination (GO:0006353);|Biological Process: rRNA processing (GO:0006364);|Biologic…	--	--
TRINITY_DN12058_c0_g1_i1	4.59044	gi|162460834|ref|NP_001105694.1|	sucrose-phosphate synthase [Zea mays]	P31927.1	RecName: Full=Sucrose-phosphate synthase; AltName: Full=UDP-glucose-fructose-phosphate glucosyltransferase	zma:542711	K00696	E2.4.1.14	sucrose-phosphate synthase	ko00500	Starch and sucrose metabolism	KOG0853	Glycosyltransferase	[M]	CELLULAR PROCESSES AND SIGNALING	Cell wall/membrane/envelope biogenesis	M	COG0438	Glycosyl transferase (Group 1	Biological Process: sucrose biosynthetic process (GO:0005986);|Molecular Function: sucrose synthase activity (GO:0016157);|Molecular Function: sucrose-phosphate synthase activity (GO:0046524);	--	--
TRINITY_DN12059_c0_g1_i1	64.6871	gi|475620769|gb|EMT31236.1|	Tropinone reductase-like protein [Aegilops tauschii]	Q9LHT0.1	RecName: Full=Tropinone reductase homolog At5g06060	bdi:100837602	K08081	TR1	tropinone reductase I	ko00960	Tropane, piperidine and pyridine alkaloid biosynthesis	KOG0725	Reductases with broad range of substrate specificities	[R]	POORLY CHARACTERIZED	General function prediction only	S	COG1028	Dehydrogenase reductase	Cellular Component: cytosol (GO:0005829);|Molecular Function: oxidoreductase activity (GO:0016491);	--	--
TRINITY_DN12060_c0_g1_i1	1.32415	gi|944261263|gb|KQL25520.1|	hypothetical protein SETIT_032405mg [Setaria italica]	--	--	--	--	--	--	--	--	--	--	--	--	--	S	ENOG410Z7Z7	Pentatricopeptide repeat-containing protein	--	--	--
TRINITY_DN12061_c0_g1_i1	3.73179	--	--	--	--	--	--	--	--	--	--	--	--	--	--	--	--	--	--	--	--	--
TRINITY_DN12062_c0_g1_i1	1.27749	gi|669029677|emb|CDM83960.1|	unnamed protein product [Triticum aestivum]	--	--	--	--	--	--	--	--	--	--	--	--	--	S	ENOG410YJ74	NA	--	--	--
TRINITY_DN12063_c0_g1_i1	7.40211	gi|573918088|ref|XP_006646686.1|	PREDICTED: F-box protein At3g54460 [Oryza brachyantha]	Q9M1I1.1	RecName: Full=F-box protein At3g54460	--	--	--	--	--	--	KOG1001	Helicase-like transcription factor HLTF/DNA helicase RAD5, DEAD-box superfamily	[KL]	INFORMATION STORAGE AND PROCESSING|INFORMATION STORAGE AND PROCESSING	Transcription |Replication, recombination and repair	L	COG0553	helicase	Molecular Function: helicase activity (GO:0004386);|Molecular Function: ATP binding (GO:0005524);|Molecular Function: zinc ion binding (GO:0008270);|Cellular Component: plasmodesma (GO:0009506);	--	--
TRINITY_DN12064_c0_g1_i1	4.77751	--	--	--	--	--	--	--	--	--	--	--	--	--	--	--	--	--	--	--	--	--
TRINITY_DN12065_c0_g1_i1	7.60853	gi|475563756|gb|EMT14358.1|	hypothetical protein F775_05615 [Aegilops tauschii]	Q8LPN5.1	RecName: Full=AT-hook motif nuclear-localized protein 12	--	--	--	--	--	--	--	--	--	--	--	S	ENOG410YDXW	AT hook motif domain containing protein, expressed	Molecular Function: DNA binding (GO:0003677);|Cellular Component: nucleus (GO:0005634);|Biological Process: transcription, DNA-templated (GO:0006351);|Biological Process: regulation of transcription, DNA-templated (GO:0006355);|Molecular Function: protein self-association (GO:0043621);	--	--
TRINITY_DN12067_c0_g1_i1	3.96999	--	--	--	--	--	--	--	--	--	--	--	--	--	--	--	--	--	--	--	--	--
TRINITY_DN12068_c0_g1_i1	3.35332	--	--	--	--	--	--	--	--	--	--	--	--	--	--	--	--	--	--	--	--	--
TRINITY_DN12069_c0_g1_i1	1.27241	--	--	--	--	--	--	--	--	--	--	--	--	--	--	--	--	--	--	--	--	--
TRINITY_DN1206_c0_g1_i1	5.65373	gi|992279582|gb|KXG37772.1|	hypothetical protein SORBI_001G124700 [Sorghum bicolor]	--	--	--	--	--	--	--	--	--	--	--	--	--	S	ENOG410Z7Z7	Pentatricopeptide repeat-containing protein	--	--	--
TRINITY_DN1206_c0_g2_i1	4.50713	gi|218193589|gb|EEC76016.1|	hypothetical protein OsI_13171 [Oryza sativa Indica Group]	Q9LW63.1	RecName: Full=Putative pentatricopeptide repeat-containing protein At3g23330	--	--	--	--	--	--	KOG4197	FOG: PPR repeat	[R]	POORLY CHARACTERIZED	General function prediction only	S	ENOG410Z7Z7	Pentatricopeptide repeat-containing protein	--	--	--
[truncated: 41,753 more rows]

## Sheet: Table S5
Table S5. Sequences and transcripts per million (TPM) of bamboo shoot miRNAs
miRNA_id	TPM	Sequence	Length
bdi-miR159b-3p.1>far-miR159>hvu-miR159b>hvu-miR159a>osa-miR159a.1>osa-miR159b>sbi-miR159a>sof-miR159a>sof-miR159b>sof-miR159d>ssp-miR159a>tae-miR159a>tae-miR159b>zma-miR159a-3p>zma-miR159b-3p>zma-miR159f-3p>zma-miR159j-3p>zma-miR159k-3p	1324.95	TTTGGATTGAAGGGAGCTCTG	21
novel12_mature	612.783	CGTCGTCGGCACGGCCGC	18
bdi-miR162>pab-miR162a	352.588	TCGATAAACCTCTGCATCCGG	21
bdi-miR319b-3p	239.901	TTGGACTGAAGGGTGCTCCCT	21
[truncated: 379 more rows]

## Sheet: Table S6
Table S6. Summary of predicted miRNA–mRNA interactions in bamboo shoot transcripts.
Query	Transcript	Swiss-Prot Hit	NCBI NR protein databases	TStart	TStop	TSlice	MFEperfect	MFEsite	MFEratio	AllenScore	Paired	Unpaired	Structure	Sequence
[truncated: 18,669 more rows]

## Sheet: Table S7
Table S7. Characteristics and abundance of bamboo-derived miRNAs detected in giant panda plasma exosomes.
[truncated: 68 more rows]

[truncated: 5 more sheets: Table S8, Table S9, Table S10, Table S11, Table S12]
